# Supplementary material for: Automated Identification and Localization of Hematopoietic Stem Cells in 3D Intravital Microscopy Data
Source: Stem Cell Reports. 2015 Jun 25;5(1):139–53. doi: 10.1016/j.stemcr.2015.05.017 (PMC4618449; doi:10.1016/j.stemcr.2015.05.017)
Supplement: Document S2. Segment-Classify-Measure-distance-3D.dcp [file mmc2.zip]

Archive with 1 entries (1 files):
- Segment-Classify-Measure-distance-3D.dcp
