# Supplementary material for: Automated Identification and Localization of Hematopoietic Stem Cells in 3D Intravital Microscopy Data
Source: Stem Cell Reports. 2015 Jun 25;5(1):139–53. doi: 10.1016/j.stemcr.2015.05.017 (PMC4618449; doi:10.1016/j.stemcr.2015.05.017)
Supplement: Document S2. Segment-Classify-Measure-distance-3D.dcp [file mmc2.zip › Segment-Classify-Measure-distance-3D.dcp]

<?xml version="1.0" encoding="UTF-8"?>
<eCog.Proc UserName="User" Company="" Copyright="" version="20091027" use-reproducable-poly="1" project-unit="9" engine-version="2.0.4" engine-build="2102" update-topology="0" distance_calculation="CG" resampling_compatibility="0">
	<ParamValueSetCntnr>
		<ParamValueSet Name="Rule Set Parameters">
			<ParamValue name="Rule Set Name" type="string">
				<DValue value="Unnamed" type="string"></DValue>
			</ParamValue>
			<ParamValue name="Rule Set Description" type="string">
				<DValue value="" type="string"></DValue>
			</ParamValue>
			<ParamValue name="Rule Set Author" type="string">
				<DValue value="" type="string"></DValue>
			</ParamValue>
			<ParamValue name="Rule Set Version" type="string">
				<DValue value="1." type="string"></DValue>
			</ParamValue>
		</ParamValueSet>
		<ParamValueSet Name="GeneralSettings">
			<ParamValue name="p_BIT" type="variable">
				<DValue value="8." type="double"></DValue>
				<Variable>
					<DValue value="0" type="procVarId"></DValue>
				</Variable>
			</ParamValue>
			<ParamValue name="p_PIXELSIZE" type="variable">
				<DValue value="1." type="double"></DValue>
				<Variable>
					<DValue value="1" type="procVarId"></DValue>
				</Variable>
			</ParamValue>
			<ParamValue name="Layer_Nucleus_Stain" type="imagelayeralias">
				<DValue value="-1" type="int"></DValue>
			</ParamValue>
			<ParamValue name="Layer_Cell_Stain" type="imagelayeralias">
				<DValue value="-1" type="int"></DValue>
			</ParamValue>
			<ParamValue name="Layer_Spot_Stain" type="imagelayeralias">
				<DValue value="-1" type="int"></DValue>
			</ParamValue>
			<ParamValue name="Layer_Marker1_Stain" type="imagelayeralias">
				<DValue value="-1" type="int"></DValue>
			</ParamValue>
			<ParamValue name="Layer_Marker2_Stain" type="imagelayeralias">
				<DValue value="-1" type="int"></DValue>
			</ParamValue>
		</ParamValueSet>
	</ParamValueSetCntnr>
	<ObjectDependencies>
		<ImgLayers>
			<ChnlProxyCntnr>
				<Layers>
					<ChnlProxy strName="Layer 3 filtered" flags="12">
						<Scope GUID="00000000-0000-0000-0000-000000000000"></Scope>
					</ChnlProxy>
					<ChnlProxy strName="Layer 2 filtered" flags="12">
						<Scope GUID="00000000-0000-0000-0000-000000000000"></Scope>
					</ChnlProxy>
					<ChnlProxy strName="Layer 1 - filtered" flags="12">
						<Scope GUID="00000000-0000-0000-0000-000000000000"></Scope>
					</ChnlProxy>
					<ChnlProxy strName="Layer 2" flags="12">
						<Assignment Chnl="0" MapName="main"></Assignment>
						<LastAssignment Chnl="0" MapName="main"></LastAssignment>
						<Scope GUID="00000000-0000-0000-0000-000000000000"></Scope>
					</ChnlProxy>
					<ChnlProxy strName="Layer 3" flags="12">
						<Assignment Chnl="1" MapName="main"></Assignment>
						<LastAssignment Chnl="1" MapName="main"></LastAssignment>
						<Scope GUID="00000000-0000-0000-0000-000000000000"></Scope>
					</ChnlProxy>
					<ChnlProxy strName="Layer 1" flags="12">
						<Assignment Chnl="2" MapName="main"></Assignment>
						<LastAssignment Chnl="2" MapName="main"></LastAssignment>
						<Scope GUID="00000000-0000-0000-0000-000000000000"></Scope>
					</ChnlProxy>
				</Layers>
				<Variables></Variables>
			</ChnlProxyCntnr>
		</ImgLayers>
		<ThmLayers>
			<ChnlProxyCntnr>
				<Layers></Layers>
				<Variables></Variables>
			</ChnlProxyCntnr>
		</ThmLayers>
		<MapLvlProxyCntnr>
			<MapLvlProxies>
				<MapLvlProxy strName="Subcellular" bVrbl="0">
					<Assignment MapLvl="2" MapName="main"></Assignment>
					<Scope GUID="00000000-0000-0000-0000-000000000000"></Scope>
				</MapLvlProxy>
				<MapLvlProxy strName="Whole cells" bVrbl="0">
					<Assignment MapLvl="1" MapName="main"></Assignment>
					<Scope GUID="00000000-0000-0000-0000-000000000000"></Scope>
				</MapLvlProxy>
			</MapLvlProxies>
			<MapLvlVrblValues></MapLvlVrblValues>
		</MapLvlProxyCntnr>
		<ProcVrblCntnr>
			<ProcVrbl iId="19" eType="1">
				<DValue value="4." type="double"></DValue>
				<NameExpr strTextExpr="Bone-threshold_diff_neighbours"></NameExpr>
				<Scope GUID="00000000-0000-0000-0000-000000000000"></Scope>
				<SharedInfo bShared="0" strInstGUID=""></SharedInfo>
			</ProcVrbl>
			<ProcVrbl iId="20" eType="1">
				<DValue value="PD94bWwgdmVyc2lvbj0iMS4wIj8+CjxvcGVuY3Zfc3RvcmFnZT4KPENsYXNzaWZpZXJDb25maWd1cmF0aW9uPgogIDx2ZXJzaW9uPjI8L3ZlcnNpb24+CiAgPGZlYXR1cmVDb25maWc+CiAgICA8aXNPYmpCYXNlZD4xPC9pc09iakJhc2VkPgogICAgPGZlYXR1cmVOYW1lPgogICAgICBBcmVhIFJvdW5kbmVzcyBCcmlnaHRuZXNzIENvbXBhY3RuZXNzIFRoaWNrbmVzcyAiU2hhcGUgaW5kZXgiCiAgICAgICJTdGFuZGFyZCBkZXZpYXRpb24gTGF5ZXIgMSAtIGZpbHRlcmVkIgogICAgICAiR0xDTSBTdGREZXYgKHF1aWNrIDgvMTEpIChhbGwgZGlyLikiICJHTERWIENvbnRyYXN0IChhbGwgZGlyLikiCiAgICAgIExlbmd0aC9UaGlja25lc3MgIlJhZGl1cyBvZiBsYXJnZXN0IGVuY2xvc2VkIGVsbGlwc2UgIiBWb2x1bWUKICAgICAgTGVuZ3RoL1dpZHRoIExlbmd0aCAiUmVjdGFuZ3VsYXIgRml0IgogICAgICAiUmFkaXVzIG9mIHNtYWxsZXN0IGVuY2xvc2luZyBlbGxpcHNlIiAiR0xDTSBTdGREZXYgKGFsbCBkaXIuKSIKICAgICAgIk51bWJlciBvZiBwaXhlbHMiICJHTENNIENvbnRyYXN0IChxdWljayA4LzExKSAoYWxsIGRpci4pIiBEZW5zaXR5CiAgICAgICJFbGxpcHRpYyBGaXQiICJSZWwuIEJvcmRlciB0byBJbWFnZSBCb3JkZXIiIEFzeW1tZXRyeSBXaWR0aAogICAgICAiQm9yZGVyIGxlbmd0aCIgIkdMQ00gQ29udHJhc3QgTGF5ZXIgMSAtIGZpbHRlcmVkIChhbGwgZGlyLikiCiAgICAgICJHTERWIENvbnRyYXN0IChxdWljayA4LzExKSAoYWxsIGRpci4pIjwvZmVhdHVyZU5hbWU+CiAgICA8ZmVhdHVyZUlEPgogICAgICAiMDNFMDRFRDAtOTRERC00NWVlLTgwMUUtMTRENzBFNkUyNDE3fEFyZWEiCiAgICAgICIxMERCODEzNy1EQjY0LTRlMjAtODAzRi05MzU2QkYzREI0QTh8Um91bmRuZXNzIgogICAgICAiMTZCN0E1QjQtRDgwNy00YWIxLUI3NjktRDUzNkIzQzI2QjIwfEJyaWdodG5lc3MiCiAgICAgICIxRjAzRjhFQi1BMjFBLTRkNTMtQjlEQS0zOTFGRkUxQjgwNER8Q29tcGFjdG5lc3MiCiAgICAgICIzRTE3QkQ0OC1CMTg5LTRlY2YtQTE1My01NDVFQUUzMTMzOTR8VGhpY2tuZXNzIgogICAgICAiNDBDQzczMjQtOTZCNC00MDljLUI3ODYtQjE4NEMxMjU5MTk3fFNoYXBlIGluZGV4IgogICAgICAiNEIxMTY2N0UtMTQ0OS00NDBmLThEN0ItMEE0RDkwRTYyQjNFfFN0YW5kYXJkIGRldmlhdGlvbiBMYXllciAxIC0gZmlsdGVyZWQiCiAgICAgICI1MDgzOThCQi0wNEQ0LTQ1ZDgtQkE2MC1BRTVDQkZERTRCRUV8R0xDTSBTdGREZXYgKHF1aWNrIDgvMTEpIChhbGwgZGlyLikiCiAgICAgICI1QjQzMzczOS00QzlFLTRkOWMtODgwOS1GMzJBRDk0MDkxQTl8R0xEViBDb250cmFzdCAoYWxsIGRpci4pIgogICAgICAiNUMxMjc2MkEtMzJGQS00ZmJmLThFOTQtQjU0NDZDMzlDQ0YxfExlbmd0aC9UaGlja25lc3MiCiAgICAgICI2M0Q2RjExMC00MEZBLTQ1ZjItQUE0Qi0wQTU5REMxNzFEMjB8UmFkaXVzIG9mIGxhcmdlc3QgZW5jbG9zZWQgZWxsaXBzZSAiCiAgICAgICI2NTIyQzI3OS00OEVFLTQzMWQtOEYyMi1FNjVDQjBFQkRCRTV8Vm9sdW1lIgogICAgICAiN0Q1RDYwRDEtQzMxMC00OGRjLTlENUQtNjVCQUFBNDA2MkY1fExlbmd0aC9XaWR0aCIKICAgICAgIjkxQ0M0N0M3LTkzRDYtNDgyOS1BNTRGLTQ0RTg3MjY3RjM0MnxMZW5ndGgiCiAgICAgICJBMzJCNkYxMC1DMzc0LTQxMTEtQjAxQy0yM0Q2MjMzMTcxRkR8UmVjdGFuZ3VsYXIgRml0IgogICAgICAiQTc4RUI3RjYtRDI1Ny00NjExLTgyQkQtMUNFQUFFNDE4NEFGfFJhZGl1cyBvZiBzbWFsbGVzdCBlbmNsb3NpbmcgZWxsaXBzZSIKICAgICAgIkE4OTIyQkM1LTBFQjUtNDE2Yi05MEM0LUFGMTE0NDkyNTdGQnxHTENNIFN0ZERldiAoYWxsIGRpci4pIgogICAgICAiQUYwRDcxNjctQURFOC00MjQwLUFBQTQtQUMyQzE4OEU5QUY1fE51bWJlciBvZiBwaXhlbHMiCiAgICAgICJCNjI5ODMzNi1ENDM3LTQ2MTQtQTg4Ri0xRDE3QzE2OENFODJ8R0xDTSBDb250cmFzdCAocXVpY2sgOC8xMSkgKGFsbCBkaXIuKSIKICAgICAgQzU4NjlBMDEtRjZFMS00ZTI2LTg0RDgtMjY5M0VBRDk0REZEfERlbnNpdHkKICAgICAgIkM3QUVBNjI3LUI0MTktNDY4YS1CQzQwLTRBRTE2NjE3RDQ0M3xFbGxpcHRpYyBGaXQiCiAgICAgICJDQUREOTc2Mi0zODM2LTRjODItQTRFNi02QTNBN0E3ODFGN0Z8UmVsLiBCb3JkZXIgdG8gSW1hZ2UgQm9yZGVyIgogICAgICBEOUNDMDFGRi03QzNELTQ4NjEtOTYwOC0zOEQ4RUIyRDNDQ0N8QXN5bW1ldHJ5CiAgICAgIERFQTJEQ0IxLUJEODktNDk3Mi05NzFBLTY1QzFGNThGQTNDMHxXaWR0aAogICAgICAiRjRDRDJFQjAtRjJGQi00N2ZiLTg5QTMtMzY5RkU5QjU4MDg1fEJvcmRlciBsZW5ndGgiCiAgICAgICJGNjM0OTNDQi00MTJBLTQxZjctODc4OS01NzkxMkFDMTU3ODN8R0xDTSBDb250cmFzdCBMYXllciAxIC0gZmlsdGVyZWQgKGFsbCBkaXIuKSIKICAgICAgIkZDN0NFQkMyLTBERjgtNDFhOS1BRjQ2LUU3NTdGRjFGNTQ0MnxHTERWIENvbnRyYXN0IChxdWljayA4LzExKSAoYWxsIGRpci4pIjwvZmVhdHVyZUlEPgogICAgPGlzTm9ybWFsaXplZD4wPC9pc05vcm1hbGl6ZWQ+PC9mZWF0dXJlQ29uZmlnPgogIDxjbGFzc2lmQ29uZmlnPgogICAgPHR5cGU+MzwvdHlwZT4KICAgIDxjbGFzc2lmaWVyPgogICAgICA8bVRyZWUgdHlwZV9pZD0ib3BlbmN2LW1sLXRyZWUiPgogICAgICAgIDxpc19jbGFzc2lmaWVyPjE8L2lzX2NsYXNzaWZpZXI+CiAgICAgICAgPHZhcl9hbGw+Mjc8L3Zhcl9hbGw+CiAgICAgICAgPHZhcl9jb3VudD4yNzwvdmFyX2NvdW50PgogICAgICAgIDxvcmRfdmFyX2NvdW50PjI3PC9vcmRfdmFyX2NvdW50PgogICAgICAgIDxjYXRfdmFyX2NvdW50PjA8L2NhdF92YXJfY291bnQ+CiAgICAgICAgPHRyYWluaW5nX3BhcmFtcz4KICAgICAgICAgIDx1c2Vfc3Vycm9nYXRlcz4wPC91c2Vfc3Vycm9nYXRlcz4KICAgICAgICAgIDxtYXhfY2F0ZWdvcmllcz4xNTwvbWF4X2NhdGVnb3JpZXM+CiAgICAgICAgICA8bWF4X2RlcHRoPjM8L21heF9kZXB0aD4KICAgICAgICAgIDxtaW5fc2FtcGxlX2NvdW50PjE8L21pbl9zYW1wbGVfY291bnQ+CiAgICAgICAgICA8Y3Jvc3NfdmFsaWRhdGlvbl9mb2xkcz4yPC9jcm9zc192YWxpZGF0aW9uX2ZvbGRzPgogICAgICAgICAgPHVzZV8xc2VfcnVsZT4wPC91c2VfMXNlX3J1bGU+CiAgICAgICAgICA8dHJ1bmNhdGVfcHJ1bmVkX3RyZWU+MTwvdHJ1bmNhdGVfcHJ1bmVkX3RyZWU+CiAgICAgICAgICA8cHJpb3JzIHR5cGVfaWQ9Im9wZW5jdi1tYXRyaXgiPgogICAgICAgICAgICA8cm93cz4xPC9yb3dzPgogICAgICAgICAgICA8Y29scz4zPC9jb2xzPgogICAgICAgICAgICA8ZHQ+ZDwvZHQ+CiAgICAgICAgICAgIDxkYXRhPgogICAgICAgICAgICAgIDMuMzMzMzMzMzMzMzMzMzMzMWUtMDAxIDMuMzMzMzMzMzMzMzMzMzMzMWUtMDAxCiAgICAgICAgICAgICAgMy4zMzMzMzMzMzMzMzMzMzMxZS0wMDE8L2RhdGE+PC9wcmlvcnM+PC90cmFpbmluZ19wYXJhbXM+CiAgICAgICAgPHZhcl90eXBlPgogICAgICAgICAgMCAwIDAgMCAwIDAgMCAwIDAgMCAwIDAgMCAwIDAgMCAwIDAgMCAwIDAgMCAwIDAgMCAwIDA8L3Zhcl90eXBlPgogICAgICAgIDxjYXRfY291bnQgdHlwZV9pZD0ib3BlbmN2LW1hdHJpeCI+CiAgICAgICAgICA8cm93cz4xPC9yb3dzPgogICAgICAgICAgPGNvbHM+MTwvY29scz4KICAgICAgICAgIDxkdD5pPC9kdD4KICAgICAgICAgIDxkYXRhPgogICAgICAgICAgICAzPC9kYXRhPjwvY2F0X2NvdW50PgogICAgICAgIDxjYXRfbWFwIHR5cGVfaWQ9Im9wZW5jdi1tYXRyaXgiPgogICAgICAgICAgPHJvd3M+MTwvcm93cz4KICAgICAgICAgIDxjb2xzPjM8L2NvbHM+CiAgICAgICAgICA8ZHQ+aTwvZHQ+CiAgICAgICAgICA8ZGF0YT4KICAgICAgICAgICAgMCAxIDI8L2RhdGE+PC9jYXRfbWFwPgogICAgICAgIDxiZXN0X3RyZWVfaWR4PjA8L2Jlc3RfdHJlZV9pZHg+CiAgICAgICAgPG5vZGVzPgogICAgICAgICAgPF8+CiAgICAgICAgICAgIDxkZXB0aD4wPC9kZXB0aD4KICAgICAgICAgICAgPHNhbXBsZV9jb3VudD4yMDwvc2FtcGxlX2NvdW50PgogICAgICAgICAgICA8dmFsdWU+MC48L3ZhbHVlPgogICAgICAgICAgICA8bm9ybV9jbGFzc19pZHg+MDwvbm9ybV9jbGFzc19pZHg+CiAgICAgICAgICAgIDxUbj4yPC9Ubj4KICAgICAgICAgICAgPGNvbXBsZXhpdHk+MjwvY29tcGxleGl0eT4KICAgICAgICAgICAgPGFscGhhPjYuNjY2NjY2NjY2NjY2NjY1MmUtMDAxPC9hbHBoYT4KICAgICAgICAgICAgPG5vZGVfcmlzaz4yLjY2NjY2NjY2NjY2NjY2NjVlKzAwMDwvbm9kZV9yaXNrPgogICAgICAgICAgICA8dHJlZV9yaXNrPjQuNDQ0NDQ0NDQ0NDQ0NDQ2NGUtMDAxPC90cmVlX3Jpc2s+CiAgICAgICAgICAgIDx0cmVlX2Vycm9yPjguODg4ODg4ODg4ODg4ODg5NWUtMDAxPC90cmVlX2Vycm9yPgogICAgICAgICAgICA8c3BsaXRzPgogICAgICAgICAgICAgIDxfPjx2YXI+MTwvdmFyPgogICAgICAgICAgICAgICAgPHF1YWxpdHk+Mi40MDY5MjYzOTM1MDg5MTExZSswMDA8L3F1YWxpdHk+CiAgICAgICAgICAgICAgICA8bGU+Ni44NjA4OTU3NTI5MDY3OTkzZS0wMDE8L2xlPjwvXz48L3NwbGl0cz48L18+CiAgICAgICAgICA8Xz4KICAgICAgICAgICAgPGRlcHRoPjE8L2RlcHRoPgogICAgICAgICAgICA8c2FtcGxlX2NvdW50Pjc8L3NhbXBsZV9jb3VudD4KICAgICAgICAgICAgPHZhbHVlPjAuPC92YWx1ZT4KICAgICAgICAgICAgPG5vcm1fY2xhc3NfaWR4PjA8L25vcm1fY2xhc3NfaWR4PgogICAgICAgICAgICA8VG4+MTwvVG4+CiAgICAgICAgICAgIDxjb21wbGV4aXR5PjE8L2NvbXBsZXhpdHk+CiAgICAgICAgICAgIDxhbHBoYT40LjQ0NDQ0NDQ0NDQ0NDQ0NjRlLTAwMTwvYWxwaGE+CiAgICAgICAgICAgIDxub2RlX3Jpc2s+MS4xMTExMTExMTExMTExMTEyZSswMDA8L25vZGVfcmlzaz4KICAgICAgICAgICAgPHRyZWVfcmlzaz40LjQ0NDQ0NDQ0NDQ0NDQ0NjRlLTAwMTwvdHJlZV9yaXNrPgogICAgICAgICAgICA8dHJlZV9lcnJvcj42LjY2NjY2NjY2NjY2NjY2NzRlLTAwMTwvdHJlZV9lcnJvcj4KICAgICAgICAgICAgPHNwbGl0cz4KICAgICAgICAgICAgICA8Xz48dmFyPjg8L3Zhcj4KICAgICAgICAgICAgICAgIDxxdWFsaXR5PjIuNDQ0NDQ0NDE3OTUzNDkxMmUrMDAwPC9xdWFsaXR5PgogICAgICAgICAgICAgICAgPGxlPjkuNTQ2MzI0NDYyODkwNjI1MGUrMDAyPC9sZT48L18+PC9zcGxpdHM+PC9fPgogICAgICAgICAgPF8+CiAgICAgICAgICAgIDxkZXB0aD4yPC9kZXB0aD4KICAgICAgICAgICAgPHNhbXBsZV9jb3VudD41PC9zYW1wbGVfY291bnQ+CiAgICAgICAgICAgIDx2YWx1ZT4yLjwvdmFsdWU+CiAgICAgICAgICAgIDxub3JtX2NsYXNzX2lkeD4yPC9ub3JtX2NsYXNzX2lkeD4KICAgICAgICAgICAgPFRuPjIxNDc0ODM2NDc8L1RuPgogICAgICAgICAgICA8Y29tcGxleGl0eT4xPC9jb21wbGV4aXR5PgogICAgICAgICAgICA8YWxwaGE+MC48L2FscGhhPgogICAgICAgICAgICA8bm9kZV9yaXNrPjAuPC9ub2RlX3Jpc2s+CiAgICAgICAgICAgIDx0cmVlX3Jpc2s+MC48L3RyZWVfcmlzaz4KICAgICAgICAgICAgPHRyZWVfZXJyb3I+MC48L3RyZWVfZXJyb3I+PC9fPgogICAgICAgICAgPF8+CiAgICAgICAgICAgIDxkZXB0aD4yPC9kZXB0aD4KICAgICAgICAgICAgPHNhbXBsZV9jb3VudD4yPC9zYW1wbGVfY291bnQ+CiAgICAgICAgICAgIDx2YWx1ZT4wLjwvdmFsdWU+CiAgICAgICAgICAgIDxub3JtX2NsYXNzX2lkeD4wPC9ub3JtX2NsYXNzX2lkeD4KICAgICAgICAgICAgPFRuPjIxNDc0ODM2NDc8L1RuPgogICAgICAgICAgICA8Y29tcGxleGl0eT4xPC9jb21wbGV4aXR5PgogICAgICAgICAgICA8YWxwaGE+MC48L2FscGhhPgogICAgICAgICAgICA8bm9kZV9yaXNrPjAuPC9ub2RlX3Jpc2s+CiAgICAgICAgICAgIDx0cmVlX3Jpc2s+MC48L3RyZWVfcmlzaz4KICAgICAgICAgICAgPHRyZWVfZXJyb3I+MC48L3RyZWVfZXJyb3I+PC9fPgogICAgICAgICAgPF8+CiAgICAgICAgICAgIDxkZXB0aD4xPC9kZXB0aD4KICAgICAgICAgICAgPHNhbXBsZV9jb3VudD4xMzwvc2FtcGxlX2NvdW50PgogICAgICAgICAgICA8dmFsdWU+MS48L3ZhbHVlPgogICAgICAgICAgICA8bm9ybV9jbGFzc19pZHg+MTwvbm9ybV9jbGFzc19pZHg+CiAgICAgICAgICAgIDxUbj4wPC9Ubj4KICAgICAgICAgICAgPGNvbXBsZXhpdHk+MTwvY29tcGxleGl0eT4KICAgICAgICAgICAgPGFscGhhPjAuPC9hbHBoYT4KICAgICAgICAgICAgPG5vZGVfcmlzaz4yLjIyMjIyMjIyMjIyMjIyMzJlLTAwMTwvbm9kZV9yaXNrPgogICAgICAgICAgICA8dHJlZV9yaXNrPjAuPC90cmVlX3Jpc2s+CiAgICAgICAgICAgIDx0cmVlX2Vycm9yPjIuMjIyMjIyMjIyMjIyMjIyMWUtMDAxPC90cmVlX2Vycm9yPjwvXz48L25vZGVzPjwvbVRyZWU+CiAgICAgIDxtUGFycz4KICAgICAgICA8bWF4X2NhdGVnb3JpZXM+MTY8L21heF9jYXRlZ29yaWVzPgogICAgICAgIDxtYXhfZGVwdGg+MzwvbWF4X2RlcHRoPgogICAgICAgIDxtaW5fc2FtcGxlX2NvdW50PjE8L21pbl9zYW1wbGVfY291bnQ+CiAgICAgICAgPGN2X2ZvbGRzPjI8L2N2X2ZvbGRzPgogICAgICAgIDx1c2Vfc3Vycm9nYXRlcz4wPC91c2Vfc3Vycm9nYXRlcz4KICAgICAgICA8dXNlXzFzZV9ydWxlPjA8L3VzZV8xc2VfcnVsZT4KICAgICAgICA8dHJ1bmNhdGVfcHJ1bmVkX3RyZWU+MTwvdHJ1bmNhdGVfcHJ1bmVkX3RyZWU+CiAgICAgICAgPHJlZ3Jlc3Npb25fYWNjdXJhY3k+MC48L3JlZ3Jlc3Npb25fYWNjdXJhY3k+PC9tUGFycz4KICAgICAgPG1QcmlvcnM+CiAgICAgICAgMy4zMzMzMzM0MzI2NzQ0MDgwZS0wMDEgMy4zMzMzMzM0MzI2NzQ0MDgwZS0wMDEKICAgICAgICAzLjMzMzMzMzQzMjY3NDQwODBlLTAwMTwvbVByaW9ycz4KICAgICAgPG1QbG90UGFycz4KICAgICAgICA8ZmVhdHVyZU5hbWVzPgogICAgICAgICAgQXJlYSBSb3VuZG5lc3MgQnJpZ2h0bmVzcyBDb21wYWN0bmVzcyBUaGlja25lc3MgIlNoYXBlIGluZGV4IgogICAgICAgICAgIkxheWVyIDEgLSBmaWx0ZXJlZCIgIkdMQ00gU3RkRGV2IChxdWljayA4LzExKSAoYWxsIGRpci4pIgogICAgICAgICAgIkdMRFYgQ29udHJhc3QgKGFsbCBkaXIuKSIgTGVuZ3RoL1RoaWNrbmVzcwogICAgICAgICAgIlJhZGl1cyBvZiBsYXJnZXN0IGVuY2xvc2VkIGVsbGlwc2UgIiBWb2x1bWUgTGVuZ3RoL1dpZHRoCiAgICAgICAgICBMZW5ndGggIlJlY3Rhbmd1bGFyIEZpdCIKICAgICAgICAgICJSYWRpdXMgb2Ygc21hbGxlc3QgZW5jbG9zaW5nIGVsbGlwc2UiCiAgICAgICAgICAiR0xDTSBTdGREZXYgKGFsbCBkaXIuKSIgIk51bWJlciBvZiBwaXhlbHMiCiAgICAgICAgICAiR0xDTSBDb250cmFzdCAocXVpY2sgOC8xMSkgKGFsbCBkaXIuKSIgRGVuc2l0eSAiRWxsaXB0aWMgRml0IgogICAgICAgICAgIlJlbC4gQm9yZGVyIHRvIEltYWdlIEJvcmRlciIgQXN5bW1ldHJ5IFdpZHRoICJCb3JkZXIgbGVuZ3RoIgogICAgICAgICAgIkxheWVyIDEgLSBmaWx0ZXJlZCIgIkdMRFYgQ29udHJhc3QgKHF1aWNrIDgvMTEpIChhbGwgZGlyLikiPC9mZWF0dXJlTmFtZXM+CiAgICAgICAgPGNsYXNzTmFtZXM+CiAgICAgICAgICAidHJ1ZSBjZWxscyIgImZhbHNlIGNlbGwiIEJvcmRlci1jZWxsPC9jbGFzc05hbWVzPgogICAgICAgIDxjbGFzc0NvbG9yPgogICAgICAgICAgMC4gMC4gMjU1LiAwLiAwLiAyNTUuIDI1NS4gMC4gMTYwLiAxOTIuIDI1NS4gMC48L2NsYXNzQ29sb3I+PC9tUGxvdFBhcnM+PC9jbGFzc2lmaWVyPgogICAgPGNsYXNzTWFwcGluZz4KICAgICAgInRydWUgY2VsbHMiICJmYWxzZSBjZWxsIiBCb3JkZXItY2VsbDwvY2xhc3NNYXBwaW5nPjwvY2xhc3NpZkNvbmZpZz4KICA8Y2hlY2tzdW0+LTE1MDA4NTY0MjM8L2NoZWNrc3VtPjwvQ2xhc3NpZmllckNvbmZpZ3VyYXRpb24+Cjwvb3BlbmN2X3N0b3JhZ2U+CgA=" type="encoded_string_base64"></DValue>
				<NameExpr strTextExpr="train-class-5"></NameExpr>
				<Scope GUID="00000000-0000-0000-0000-000000000000"></Scope>
				<SharedInfo bShared="0" strInstGUID=""></SharedInfo>
			</ProcVrbl>
			<ProcVrbl iId="18" eType="1">
				<DValue value="8." type="double"></DValue>
				<NameExpr strTextExpr="Osteoblast-threshold_diff_neighbours"></NameExpr>
				<Scope GUID="00000000-0000-0000-0000-000000000000"></Scope>
				<SharedInfo bShared="0" strInstGUID=""></SharedInfo>
			</ProcVrbl>
			<ProcVrbl iId="16" eType="1">
				<DValue value="0" type="string"></DValue>
				<NameExpr strTextExpr="Classification"></NameExpr>
				<Scope GUID="00000000-0000-0000-0000-000000000000"></Scope>
				<SharedInfo bShared="0" strInstGUID=""></SharedInfo>
			</ProcVrbl>
			<ProcVrbl iId="13" eType="1">
				<DValue value="10." type="double"></DValue>
				<NameExpr strTextExpr="OstB-thresh-Layer2-filtered-low"></NameExpr>
				<Scope GUID="00000000-0000-0000-0000-000000000000"></Scope>
				<SharedInfo bShared="0" strInstGUID=""></SharedInfo>
			</ProcVrbl>
			<ProcVrbl iId="24" eType="1">
				<DValue value="4.8508055555555591" type="double"></DValue>
				<NameExpr strTextExpr="Slice Dist"></NameExpr>
				<Scope GUID="00000000-0000-0000-0000-000000000000"></Scope>
				<SharedInfo bShared="0" strInstGUID=""></SharedInfo>
			</ProcVrbl>
			<ProcVrbl iId="12" eType="1">
				<DValue value="13." type="double"></DValue>
				<NameExpr strTextExpr="OstB-thresh-ratio_OstB_HSC-high"></NameExpr>
				<Scope GUID="00000000-0000-0000-0000-000000000000"></Scope>
				<SharedInfo bShared="0" strInstGUID=""></SharedInfo>
			</ProcVrbl>
			<ProcVrbl iId="38" eType="1">
				<DValue value="23.5354149677161" type="double"></DValue>
				<NameExpr strTextExpr="_temp_0"></NameExpr>
				<Scope GUID="00000000-0000-0000-0000-000000000000"></Scope>
				<SharedInfo bShared="0" strInstGUID=""></SharedInfo>
			</ProcVrbl>
			<ProcVrbl iId="11" eType="1">
				<DValue value="2." type="double"></DValue>
				<NameExpr strTextExpr="OstB-thresh-ratio_OstB_HSC-low"></NameExpr>
				<Scope GUID="00000000-0000-0000-0000-000000000000"></Scope>
				<SharedInfo bShared="0" strInstGUID=""></SharedInfo>
			</ProcVrbl>
			<ProcVrbl iId="10" eType="1">
				<DValue value="6." type="double"></DValue>
				<NameExpr strTextExpr="OstB-thresh-diff_neigh-high"></NameExpr>
				<Scope GUID="00000000-0000-0000-0000-000000000000"></Scope>
				<SharedInfo bShared="0" strInstGUID=""></SharedInfo>
			</ProcVrbl>
			<ProcVrbl iId="9" eType="1">
				<DValue value="12." type="double"></DValue>
				<NameExpr strTextExpr="OstB-thresh-Layer2-filtered-high"></NameExpr>
				<Scope GUID="00000000-0000-0000-0000-000000000000"></Scope>
				<SharedInfo bShared="0" strInstGUID=""></SharedInfo>
			</ProcVrbl>
			<ProcVrbl iId="6" eType="1">
				<DValue value="68." type="double"></DValue>
				<NameExpr strTextExpr="HSC-threshold_diff_neighbours"></NameExpr>
				<Scope GUID="00000000-0000-0000-0000-000000000000"></Scope>
				<SharedInfo bShared="0" strInstGUID=""></SharedInfo>
			</ProcVrbl>
			<ProcVrbl iId="31" eType="1">
				<DValue value="24.374645473541598" type="double"></DValue>
				<NameExpr strTextExpr="_temp"></NameExpr>
				<Scope GUID="00000000-0000-0000-0000-000000000000"></Scope>
				<SharedInfo bShared="0" strInstGUID=""></SharedInfo>
			</ProcVrbl>
			<ProcVrbl iId="4" eType="1">
				<DValue value="3." type="double"></DValue>
				<NameExpr strTextExpr="OstB-thresh-diff_neigh-low"></NameExpr>
				<Scope GUID="00000000-0000-0000-0000-000000000000"></Scope>
				<SharedInfo bShared="0" strInstGUID=""></SharedInfo>
			</ProcVrbl>
			<ProcVrbl iId="1" eType="1">
				<DValue value="0." type="double"></DValue>
				<NameExpr strTextExpr="p_PIXELSIZE"></NameExpr>
				<Scope GUID="00000000-0000-0000-0000-000000000000"></Scope>
				<SharedInfo bShared="0" strInstGUID=""></SharedInfo>
			</ProcVrbl>
			<ProcVrbl iId="17" eType="1">
				<DValue value="0" type="string"></DValue>
				<NameExpr strTextExpr="classification results"></NameExpr>
				<Scope GUID="00000000-0000-0000-0000-000000000000"></Scope>
				<SharedInfo bShared="0" strInstGUID=""></SharedInfo>
			</ProcVrbl>
			<ProcVrbl iId="0" eType="1">
				<DValue value="0." type="double"></DValue>
				<NameExpr strTextExpr="p_BIT"></NameExpr>
				<Scope GUID="00000000-0000-0000-0000-000000000000"></Scope>
				<SharedInfo bShared="0" strInstGUID=""></SharedInfo>
			</ProcVrbl>
			<ProcVrbl iId="36" eType="1">
				<DValue value="PD94bWwgdmVyc2lvbj0iMS4wIj8+CjxvcGVuY3Zfc3RvcmFnZT4KPENsYXNzaWZpZXJDb25maWd1cmF0aW9uPgogIDx2ZXJzaW9uPjI8L3ZlcnNpb24+CiAgPGZlYXR1cmVDb25maWc+CiAgICA8aXNPYmpCYXNlZD4xPC9pc09iakJhc2VkPgogICAgPGZlYXR1cmVOYW1lPgogICAgICBBcmVhIFJvdW5kbmVzcyBCcmlnaHRuZXNzIENvbXBhY3RuZXNzIFRoaWNrbmVzcyAiU2hhcGUgaW5kZXgiCiAgICAgICJTdGFuZGFyZCBkZXZpYXRpb24gTGF5ZXIgMSAtIGZpbHRlcmVkIgogICAgICAiR0xDTSBTdGREZXYgKHF1aWNrIDgvMTEpIChhbGwgZGlyLikiICJHTERWIENvbnRyYXN0IChhbGwgZGlyLikiCiAgICAgIExlbmd0aC9UaGlja25lc3MgIlJhZGl1cyBvZiBsYXJnZXN0IGVuY2xvc2VkIGVsbGlwc2UgIiBWb2x1bWUKICAgICAgTGVuZ3RoL1dpZHRoIExlbmd0aCAiUmVjdGFuZ3VsYXIgRml0IgogICAgICAiUmFkaXVzIG9mIHNtYWxsZXN0IGVuY2xvc2luZyBlbGxpcHNlIiAiR0xDTSBTdGREZXYgKGFsbCBkaXIuKSIKICAgICAgIk51bWJlciBvZiBwaXhlbHMiICJHTENNIENvbnRyYXN0IChxdWljayA4LzExKSAoYWxsIGRpci4pIiBEZW5zaXR5CiAgICAgICJFbGxpcHRpYyBGaXQiICJSZWwuIEJvcmRlciB0byBJbWFnZSBCb3JkZXIiIEFzeW1tZXRyeSBXaWR0aAogICAgICAiQm9yZGVyIGxlbmd0aCIgIkdMQ00gQ29udHJhc3QgTGF5ZXIgMSAtIGZpbHRlcmVkIChhbGwgZGlyLikiCiAgICAgICJHTERWIENvbnRyYXN0IChxdWljayA4LzExKSAoYWxsIGRpci4pIjwvZmVhdHVyZU5hbWU+CiAgICA8ZmVhdHVyZUlEPgogICAgICAiMDNFMDRFRDAtOTRERC00NWVlLTgwMUUtMTRENzBFNkUyNDE3fEFyZWEiCiAgICAgICIxMERCODEzNy1EQjY0LTRlMjAtODAzRi05MzU2QkYzREI0QTh8Um91bmRuZXNzIgogICAgICAiMTZCN0E1QjQtRDgwNy00YWIxLUI3NjktRDUzNkIzQzI2QjIwfEJyaWdodG5lc3MiCiAgICAgICIxRjAzRjhFQi1BMjFBLTRkNTMtQjlEQS0zOTFGRkUxQjgwNER8Q29tcGFjdG5lc3MiCiAgICAgICIzRTE3QkQ0OC1CMTg5LTRlY2YtQTE1My01NDVFQUUzMTMzOTR8VGhpY2tuZXNzIgogICAgICAiNDBDQzczMjQtOTZCNC00MDljLUI3ODYtQjE4NEMxMjU5MTk3fFNoYXBlIGluZGV4IgogICAgICAiNEIxMTY2N0UtMTQ0OS00NDBmLThEN0ItMEE0RDkwRTYyQjNFfFN0YW5kYXJkIGRldmlhdGlvbiBMYXllciAxIC0gZmlsdGVyZWQiCiAgICAgICI1MDgzOThCQi0wNEQ0LTQ1ZDgtQkE2MC1BRTVDQkZERTRCRUV8R0xDTSBTdGREZXYgKHF1aWNrIDgvMTEpIChhbGwgZGlyLikiCiAgICAgICI1QjQzMzczOS00QzlFLTRkOWMtODgwOS1GMzJBRDk0MDkxQTl8R0xEViBDb250cmFzdCAoYWxsIGRpci4pIgogICAgICAiNUMxMjc2MkEtMzJGQS00ZmJmLThFOTQtQjU0NDZDMzlDQ0YxfExlbmd0aC9UaGlja25lc3MiCiAgICAgICI2M0Q2RjExMC00MEZBLTQ1ZjItQUE0Qi0wQTU5REMxNzFEMjB8UmFkaXVzIG9mIGxhcmdlc3QgZW5jbG9zZWQgZWxsaXBzZSAiCiAgICAgICI2NTIyQzI3OS00OEVFLTQzMWQtOEYyMi1FNjVDQjBFQkRCRTV8Vm9sdW1lIgogICAgICAiN0Q1RDYwRDEtQzMxMC00OGRjLTlENUQtNjVCQUFBNDA2MkY1fExlbmd0aC9XaWR0aCIKICAgICAgIjkxQ0M0N0M3LTkzRDYtNDgyOS1BNTRGLTQ0RTg3MjY3RjM0MnxMZW5ndGgiCiAgICAgICJBMzJCNkYxMC1DMzc0LTQxMTEtQjAxQy0yM0Q2MjMzMTcxRkR8UmVjdGFuZ3VsYXIgRml0IgogICAgICAiQTc4RUI3RjYtRDI1Ny00NjExLTgyQkQtMUNFQUFFNDE4NEFGfFJhZGl1cyBvZiBzbWFsbGVzdCBlbmNsb3NpbmcgZWxsaXBzZSIKICAgICAgIkE4OTIyQkM1LTBFQjUtNDE2Yi05MEM0LUFGMTE0NDkyNTdGQnxHTENNIFN0ZERldiAoYWxsIGRpci4pIgogICAgICAiQUYwRDcxNjctQURFOC00MjQwLUFBQTQtQUMyQzE4OEU5QUY1fE51bWJlciBvZiBwaXhlbHMiCiAgICAgICJCNjI5ODMzNi1ENDM3LTQ2MTQtQTg4Ri0xRDE3QzE2OENFODJ8R0xDTSBDb250cmFzdCAocXVpY2sgOC8xMSkgKGFsbCBkaXIuKSIKICAgICAgQzU4NjlBMDEtRjZFMS00ZTI2LTg0RDgtMjY5M0VBRDk0REZEfERlbnNpdHkKICAgICAgIkM3QUVBNjI3LUI0MTktNDY4YS1CQzQwLTRBRTE2NjE3RDQ0M3xFbGxpcHRpYyBGaXQiCiAgICAgICJDQUREOTc2Mi0zODM2LTRjODItQTRFNi02QTNBN0E3ODFGN0Z8UmVsLiBCb3JkZXIgdG8gSW1hZ2UgQm9yZGVyIgogICAgICBEOUNDMDFGRi03QzNELTQ4NjEtOTYwOC0zOEQ4RUIyRDNDQ0N8QXN5bW1ldHJ5CiAgICAgIERFQTJEQ0IxLUJEODktNDk3Mi05NzFBLTY1QzFGNThGQTNDMHxXaWR0aAogICAgICAiRjRDRDJFQjAtRjJGQi00N2ZiLTg5QTMtMzY5RkU5QjU4MDg1fEJvcmRlciBsZW5ndGgiCiAgICAgICJGNjM0OTNDQi00MTJBLTQxZjctODc4OS01NzkxMkFDMTU3ODN8R0xDTSBDb250cmFzdCBMYXllciAxIC0gZmlsdGVyZWQgKGFsbCBkaXIuKSIKICAgICAgIkZDN0NFQkMyLTBERjgtNDFhOS1BRjQ2LUU3NTdGRjFGNTQ0MnxHTERWIENvbnRyYXN0IChxdWljayA4LzExKSAoYWxsIGRpci4pIjwvZmVhdHVyZUlEPgogICAgPGlzTm9ybWFsaXplZD4wPC9pc05vcm1hbGl6ZWQ+PC9mZWF0dXJlQ29uZmlnPgogIDxjbGFzc2lmQ29uZmlnPgogICAgPHR5cGU+MzwvdHlwZT4KICAgIDxjbGFzc2lmaWVyPgogICAgICA8bVRyZWUgdHlwZV9pZD0ib3BlbmN2LW1sLXRyZWUiPgogICAgICAgIDxpc19jbGFzc2lmaWVyPjE8L2lzX2NsYXNzaWZpZXI+CiAgICAgICAgPHZhcl9hbGw+Mjc8L3Zhcl9hbGw+CiAgICAgICAgPHZhcl9jb3VudD4yNzwvdmFyX2NvdW50PgogICAgICAgIDxvcmRfdmFyX2NvdW50PjI3PC9vcmRfdmFyX2NvdW50PgogICAgICAgIDxjYXRfdmFyX2NvdW50PjA8L2NhdF92YXJfY291bnQ+CiAgICAgICAgPHRyYWluaW5nX3BhcmFtcz4KICAgICAgICAgIDx1c2Vfc3Vycm9nYXRlcz4wPC91c2Vfc3Vycm9nYXRlcz4KICAgICAgICAgIDxtYXhfY2F0ZWdvcmllcz4xNTwvbWF4X2NhdGVnb3JpZXM+CiAgICAgICAgICA8bWF4X2RlcHRoPjM8L21heF9kZXB0aD4KICAgICAgICAgIDxtaW5fc2FtcGxlX2NvdW50PjE8L21pbl9zYW1wbGVfY291bnQ+CiAgICAgICAgICA8Y3Jvc3NfdmFsaWRhdGlvbl9mb2xkcz4wPC9jcm9zc192YWxpZGF0aW9uX2ZvbGRzPgogICAgICAgICAgPHByaW9ycyB0eXBlX2lkPSJvcGVuY3YtbWF0cml4Ij4KICAgICAgICAgICAgPHJvd3M+MTwvcm93cz4KICAgICAgICAgICAgPGNvbHM+MzwvY29scz4KICAgICAgICAgICAgPGR0PmQ8L2R0PgogICAgICAgICAgICA8ZGF0YT4KICAgICAgICAgICAgICAzLjMzMzMzMzMzMzMzMzMzMzFlLTAwMSAzLjMzMzMzMzMzMzMzMzMzMzFlLTAwMQogICAgICAgICAgICAgIDMuMzMzMzMzMzMzMzMzMzMzMWUtMDAxPC9kYXRhPjwvcHJpb3JzPjwvdHJhaW5pbmdfcGFyYW1zPgogICAgICAgIDx2YXJfdHlwZT4KICAgICAgICAgIDAgMCAwIDAgMCAwIDAgMCAwIDAgMCAwIDAgMCAwIDAgMCAwIDAgMCAwIDAgMCAwIDAgMCAwPC92YXJfdHlwZT4KICAgICAgICA8Y2F0X2NvdW50IHR5cGVfaWQ9Im9wZW5jdi1tYXRyaXgiPgogICAgICAgICAgPHJvd3M+MTwvcm93cz4KICAgICAgICAgIDxjb2xzPjE8L2NvbHM+CiAgICAgICAgICA8ZHQ+aTwvZHQ+CiAgICAgICAgICA8ZGF0YT4KICAgICAgICAgICAgMzwvZGF0YT48L2NhdF9jb3VudD4KICAgICAgICA8Y2F0X21hcCB0eXBlX2lkPSJvcGVuY3YtbWF0cml4Ij4KICAgICAgICAgIDxyb3dzPjE8L3Jvd3M+CiAgICAgICAgICA8Y29scz4zPC9jb2xzPgogICAgICAgICAgPGR0Pmk8L2R0PgogICAgICAgICAgPGRhdGE+CiAgICAgICAgICAgIDAgMSAyPC9kYXRhPjwvY2F0X21hcD4KICAgICAgICA8YmVzdF90cmVlX2lkeD4tMTwvYmVzdF90cmVlX2lkeD4KICAgICAgICA8bm9kZXM+CiAgICAgICAgICA8Xz4KICAgICAgICAgICAgPGRlcHRoPjA8L2RlcHRoPgogICAgICAgICAgICA8c2FtcGxlX2NvdW50PjE4PC9zYW1wbGVfY291bnQ+CiAgICAgICAgICAgIDx2YWx1ZT4xLjwvdmFsdWU+CiAgICAgICAgICAgIDxub3JtX2NsYXNzX2lkeD4xPC9ub3JtX2NsYXNzX2lkeD4KICAgICAgICAgICAgPFRuPjA8L1RuPgogICAgICAgICAgICA8Y29tcGxleGl0eT4wPC9jb21wbGV4aXR5PgogICAgICAgICAgICA8YWxwaGE+MC48L2FscGhhPgogICAgICAgICAgICA8bm9kZV9yaXNrPjIuNTI4NzM1NjMyMTgzOTA4MWUrMDAwPC9ub2RlX3Jpc2s+CiAgICAgICAgICAgIDx0cmVlX3Jpc2s+MC48L3RyZWVfcmlzaz4KICAgICAgICAgICAgPHRyZWVfZXJyb3I+MC48L3RyZWVfZXJyb3I+CiAgICAgICAgICAgIDxzcGxpdHM+CiAgICAgICAgICAgICAgPF8+PHZhcj4xMjwvdmFyPgogICAgICAgICAgICAgICAgPHF1YWxpdHk+Mi4zNjM4MTgxNjg2NDAxMzY3ZSswMDA8L3F1YWxpdHk+CiAgICAgICAgICAgICAgICA8bGU+MS45Nzg4NDkxNzI1OTIxNjMxZSswMDA8L2xlPjwvXz48L3NwbGl0cz48L18+CiAgICAgICAgICA8Xz4KICAgICAgICAgICAgPGRlcHRoPjE8L2RlcHRoPgogICAgICAgICAgICA8c2FtcGxlX2NvdW50PjEwPC9zYW1wbGVfY291bnQ+CiAgICAgICAgICAgIDx2YWx1ZT4xLjwvdmFsdWU+CiAgICAgICAgICAgIDxub3JtX2NsYXNzX2lkeD4xPC9ub3JtX2NsYXNzX2lkeD4KICAgICAgICAgICAgPFRuPjA8L1RuPgogICAgICAgICAgICA8Y29tcGxleGl0eT4wPC9jb21wbGV4aXR5PgogICAgICAgICAgICA8YWxwaGE+MC48L2FscGhhPgogICAgICAgICAgICA8bm9kZV9yaXNrPjAuPC9ub2RlX3Jpc2s+CiAgICAgICAgICAgIDx0cmVlX3Jpc2s+MC48L3RyZWVfcmlzaz4KICAgICAgICAgICAgPHRyZWVfZXJyb3I+MC48L3RyZWVfZXJyb3I+PC9fPgogICAgICAgICAgPF8+CiAgICAgICAgICAgIDxkZXB0aD4xPC9kZXB0aD4KICAgICAgICAgICAgPHNhbXBsZV9jb3VudD44PC9zYW1wbGVfY291bnQ+CiAgICAgICAgICAgIDx2YWx1ZT4wLjwvdmFsdWU+CiAgICAgICAgICAgIDxub3JtX2NsYXNzX2lkeD4wPC9ub3JtX2NsYXNzX2lkeD4KICAgICAgICAgICAgPFRuPjA8L1RuPgogICAgICAgICAgICA8Y29tcGxleGl0eT4wPC9jb21wbGV4aXR5PgogICAgICAgICAgICA8YWxwaGE+MC48L2FscGhhPgogICAgICAgICAgICA8bm9kZV9yaXNrPjEuMzc5MzEwMzQ0ODI3NTg2M2UrMDAwPC9ub2RlX3Jpc2s+CiAgICAgICAgICAgIDx0cmVlX3Jpc2s+MC48L3RyZWVfcmlzaz4KICAgICAgICAgICAgPHRyZWVfZXJyb3I+MC48L3RyZWVfZXJyb3I+CiAgICAgICAgICAgIDxzcGxpdHM+CiAgICAgICAgICAgICAgPF8+PHZhcj44PC92YXI+CiAgICAgICAgICAgICAgICA8cXVhbGl0eT4yLjQzMjk1MDI1ODI1NTAwNDllKzAwMDwvcXVhbGl0eT4KICAgICAgICAgICAgICAgIDxsZT45LjU0NjMyNDQ2Mjg5MDYyNTBlKzAwMjwvbGU+PC9fPjwvc3BsaXRzPjwvXz4KICAgICAgICAgIDxfPgogICAgICAgICAgICA8ZGVwdGg+MjwvZGVwdGg+CiAgICAgICAgICAgIDxzYW1wbGVfY291bnQ+Njwvc2FtcGxlX2NvdW50PgogICAgICAgICAgICA8dmFsdWU+Mi48L3ZhbHVlPgogICAgICAgICAgICA8bm9ybV9jbGFzc19pZHg+Mjwvbm9ybV9jbGFzc19pZHg+CiAgICAgICAgICAgIDxUbj4wPC9Ubj4KICAgICAgICAgICAgPGNvbXBsZXhpdHk+MDwvY29tcGxleGl0eT4KICAgICAgICAgICAgPGFscGhhPjAuPC9hbHBoYT4KICAgICAgICAgICAgPG5vZGVfcmlzaz4xLjE0OTQyNTI4NzM1NjMyMjdlLTAwMTwvbm9kZV9yaXNrPgogICAgICAgICAgICA8dHJlZV9yaXNrPjAuPC90cmVlX3Jpc2s+CiAgICAgICAgICAgIDx0cmVlX2Vycm9yPjAuPC90cmVlX2Vycm9yPgogICAgICAgICAgICA8c3BsaXRzPgogICAgICAgICAgICAgIDxfPjx2YXI+MTwvdmFyPgogICAgICAgICAgICAgICAgPHF1YWxpdHk+MS4zNzkzMTAzNjk0OTE1NzcxZSswMDA8L3F1YWxpdHk+CiAgICAgICAgICAgICAgICA8bGU+MS4yOTA1Nzg5NjEzNzIzNzU1ZSswMDA8L2xlPjwvXz48L3NwbGl0cz48L18+CiAgICAgICAgICA8Xz4KICAgICAgICAgICAgPGRlcHRoPjM8L2RlcHRoPgogICAgICAgICAgICA8c2FtcGxlX2NvdW50PjU8L3NhbXBsZV9jb3VudD4KICAgICAgICAgICAgPHZhbHVlPjIuPC92YWx1ZT4KICAgICAgICAgICAgPG5vcm1fY2xhc3NfaWR4PjI8L25vcm1fY2xhc3NfaWR4PgogICAgICAgICAgICA8VG4+MDwvVG4+CiAgICAgICAgICAgIDxjb21wbGV4aXR5PjA8L2NvbXBsZXhpdHk+CiAgICAgICAgICAgIDxhbHBoYT4wLjwvYWxwaGE+CiAgICAgICAgICAgIDxub2RlX3Jpc2s+MC48L25vZGVfcmlzaz4KICAgICAgICAgICAgPHRyZWVfcmlzaz4wLjwvdHJlZV9yaXNrPgogICAgICAgICAgICA8dHJlZV9lcnJvcj4wLjwvdHJlZV9lcnJvcj48L18+CiAgICAgICAgICA8Xz4KICAgICAgICAgICAgPGRlcHRoPjM8L2RlcHRoPgogICAgICAgICAgICA8c2FtcGxlX2NvdW50PjE8L3NhbXBsZV9jb3VudD4KICAgICAgICAgICAgPHZhbHVlPjEuPC92YWx1ZT4KICAgICAgICAgICAgPG5vcm1fY2xhc3NfaWR4PjE8L25vcm1fY2xhc3NfaWR4PgogICAgICAgICAgICA8VG4+MDwvVG4+CiAgICAgICAgICAgIDxjb21wbGV4aXR5PjA8L2NvbXBsZXhpdHk+CiAgICAgICAgICAgIDxhbHBoYT4wLjwvYWxwaGE+CiAgICAgICAgICAgIDxub2RlX3Jpc2s+MC48L25vZGVfcmlzaz4KICAgICAgICAgICAgPHRyZWVfcmlzaz4wLjwvdHJlZV9yaXNrPgogICAgICAgICAgICA8dHJlZV9lcnJvcj4wLjwvdHJlZV9lcnJvcj48L18+CiAgICAgICAgICA8Xz4KICAgICAgICAgICAgPGRlcHRoPjI8L2RlcHRoPgogICAgICAgICAgICA8c2FtcGxlX2NvdW50PjI8L3NhbXBsZV9jb3VudD4KICAgICAgICAgICAgPHZhbHVlPjAuPC92YWx1ZT4KICAgICAgICAgICAgPG5vcm1fY2xhc3NfaWR4PjA8L25vcm1fY2xhc3NfaWR4PgogICAgICAgICAgICA8VG4+MDwvVG4+CiAgICAgICAgICAgIDxjb21wbGV4aXR5PjA8L2NvbXBsZXhpdHk+CiAgICAgICAgICAgIDxhbHBoYT4wLjwvYWxwaGE+CiAgICAgICAgICAgIDxub2RlX3Jpc2s+MC48L25vZGVfcmlzaz4KICAgICAgICAgICAgPHRyZWVfcmlzaz4wLjwvdHJlZV9yaXNrPgogICAgICAgICAgICA8dHJlZV9lcnJvcj4wLjwvdHJlZV9lcnJvcj48L18+PC9ub2Rlcz48L21UcmVlPgogICAgICA8bVBhcnM+CiAgICAgICAgPG1heF9jYXRlZ29yaWVzPjE2PC9tYXhfY2F0ZWdvcmllcz4KICAgICAgICA8bWF4X2RlcHRoPjM8L21heF9kZXB0aD4KICAgICAgICA8bWluX3NhbXBsZV9jb3VudD4xPC9taW5fc2FtcGxlX2NvdW50PgogICAgICAgIDxjdl9mb2xkcz4xPC9jdl9mb2xkcz4KICAgICAgICA8dXNlX3N1cnJvZ2F0ZXM+MDwvdXNlX3N1cnJvZ2F0ZXM+CiAgICAgICAgPHVzZV8xc2VfcnVsZT4wPC91c2VfMXNlX3J1bGU+CiAgICAgICAgPHRydW5jYXRlX3BydW5lZF90cmVlPjE8L3RydW5jYXRlX3BydW5lZF90cmVlPgogICAgICAgIDxyZWdyZXNzaW9uX2FjY3VyYWN5PjAuPC9yZWdyZXNzaW9uX2FjY3VyYWN5PjwvbVBhcnM+CiAgICAgIDxtUHJpb3JzPgogICAgICAgIDMuMzMzMzMzNDMyNjc0NDA4MGUtMDAxIDMuMzMzMzMzNDMyNjc0NDA4MGUtMDAxCiAgICAgICAgMy4zMzMzMzM0MzI2NzQ0MDgwZS0wMDE8L21QcmlvcnM+CiAgICAgIDxtUGxvdFBhcnM+CiAgICAgICAgPGZlYXR1cmVOYW1lcz4KICAgICAgICAgIEFyZWEgUm91bmRuZXNzIEJyaWdodG5lc3MgQ29tcGFjdG5lc3MgVGhpY2tuZXNzICJTaGFwZSBpbmRleCIKICAgICAgICAgICJMYXllciAxIC0gZmlsdGVyZWQiICJHTENNIFN0ZERldiAocXVpY2sgOC8xMSkgKGFsbCBkaXIuKSIKICAgICAgICAgICJHTERWIENvbnRyYXN0IChhbGwgZGlyLikiIExlbmd0aC9UaGlja25lc3MKICAgICAgICAgICJSYWRpdXMgb2YgbGFyZ2VzdCBlbmNsb3NlZCBlbGxpcHNlICIgVm9sdW1lIExlbmd0aC9XaWR0aAogICAgICAgICAgTGVuZ3RoICJSZWN0YW5ndWxhciBGaXQiCiAgICAgICAgICAiUmFkaXVzIG9mIHNtYWxsZXN0IGVuY2xvc2luZyBlbGxpcHNlIgogICAgICAgICAgIkdMQ00gU3RkRGV2IChhbGwgZGlyLikiICJOdW1iZXIgb2YgcGl4ZWxzIgogICAgICAgICAgIkdMQ00gQ29udHJhc3QgKHF1aWNrIDgvMTEpIChhbGwgZGlyLikiIERlbnNpdHkgIkVsbGlwdGljIEZpdCIKICAgICAgICAgICJSZWwuIEJvcmRlciB0byBJbWFnZSBCb3JkZXIiIEFzeW1tZXRyeSBXaWR0aCAiQm9yZGVyIGxlbmd0aCIKICAgICAgICAgICJMYXllciAxIC0gZmlsdGVyZWQiICJHTERWIENvbnRyYXN0IChxdWljayA4LzExKSAoYWxsIGRpci4pIjwvZmVhdHVyZU5hbWVzPgogICAgICAgIDxjbGFzc05hbWVzPgogICAgICAgICAgInRydWUgY2VsbHMiICJmYWxzZSBjZWxsIiBCb3JkZXItY2VsbDwvY2xhc3NOYW1lcz4KICAgICAgICA8Y2xhc3NDb2xvcj4KICAgICAgICAgIDAuIDAuIDI1NS4gMC4gMC4gMjU1LiAyNTUuIDAuIDE2MC4gMTkyLiAyNTUuIDAuPC9jbGFzc0NvbG9yPjwvbVBsb3RQYXJzPjwvY2xhc3NpZmllcj4KICAgIDxjbGFzc01hcHBpbmc+CiAgICAgICJ0cnVlIGNlbGxzIiAiZmFsc2UgY2VsbCIgQm9yZGVyLWNlbGw8L2NsYXNzTWFwcGluZz48L2NsYXNzaWZDb25maWc+CiAgPGNoZWNrc3VtPi0xNTAwODU2NDIzPC9jaGVja3N1bT48L0NsYXNzaWZpZXJDb25maWd1cmF0aW9uPgo8L29wZW5jdl9zdG9yYWdlPgoA" type="encoded_string_base64"></DValue>
				<NameExpr strTextExpr="train-class-4"></NameExpr>
				<Scope GUID="00000000-0000-0000-0000-000000000000"></Scope>
				<SharedInfo bShared="0" strInstGUID=""></SharedInfo>
			</ProcVrbl>
			<ProcVrbl iId="26" eType="2">
				<DValue value="0." type="double"></DValue>
				<NameExpr strTextExpr="HSC_dist_to_Bone"></NameExpr>
				<Scope GUID="00000000-0000-0000-0000-000000000000"></Scope>
				<SharedInfo bShared="0" strInstGUID=""></SharedInfo>
			</ProcVrbl>
			<ProcVrbl iId="37" eType="2">
				<DValue value="0." type="double"></DValue>
				<NameExpr strTextExpr="min_dist_to_Bone"></NameExpr>
				<Scope GUID="00000000-0000-0000-0000-000000000000"></Scope>
				<SharedInfo bShared="0" strInstGUID=""></SharedInfo>
			</ProcVrbl>
			<ProcVrbl iId="39" eType="2">
				<DValue value="0." type="double"></DValue>
				<NameExpr strTextExpr="min_dist_to_Osteoblast"></NameExpr>
				<Scope GUID="00000000-0000-0000-0000-000000000000"></Scope>
				<SharedInfo bShared="0" strInstGUID=""></SharedInfo>
			</ProcVrbl>
			<ProcVrbl iId="40" eType="2">
				<DValue value="0." type="double"></DValue>
				<NameExpr strTextExpr="HSC_dist_to_Osteoblast"></NameExpr>
				<Scope GUID="00000000-0000-0000-0000-000000000000"></Scope>
				<SharedInfo bShared="0" strInstGUID=""></SharedInfo>
			</ProcVrbl>
		</ProcVrblCntnr>
		<ClssHrchy EvalInvalid="1" MinProb="0.10000000000000001" NNSlope="0.20000000000000001" RdiResamplOptns="3">
			<MapUnit>
				<Map MapName="main" Unit="9"></Map>
			</MapUnit>
			<AllClss>
				<Clss id="2" name="Osteoblast" flag="0" iMaskID="-1" bUsePrntClr="0" dPrntClssBrghtns="0." termType="0" strUserName="" tChngTime="1406291859" bShow="0" Trans="0." sComment="">
					<LcnsInfo sLcnsId="" sPwd=""></LcnsInfo>
					<Scope GUID="00000000-0000-0000-0000-000000000000"></Scope>
					<Color R="0" G="255" B="0"></Color>
					<SharedInfo bShared="0" strInstGUID=""></SharedInfo>
				</Clss>
				<Clss id="7" name="full HSCs" flag="0" iMaskID="1" bUsePrntClr="0" dPrntClssBrghtns="0." termType="0" strUserName="User" tChngTime="1372262709" bShow="0" Trans="0." sComment="">
					<LcnsInfo sLcnsId="" sPwd=""></LcnsInfo>
					<Scope GUID="00000000-0000-0000-0000-000000000000"></Scope>
					<Color R="255" G="0" B="255"></Color>
					<SharedInfo bShared="0" strInstGUID=""></SharedInfo>
				</Clss>
				<Clss id="9" name="_tmp_osteoblasts" flag="0" iMaskID="-1" bUsePrntClr="0" dPrntClssBrghtns="0." termType="0" strUserName="User" tChngTime="1390486706" bShow="0" Trans="0." sComment="">
					<LcnsInfo sLcnsId="" sPwd=""></LcnsInfo>
					<Scope GUID="00000000-0000-0000-0000-000000000000"></Scope>
					<Color R="128" G="128" B="0"></Color>
					<SharedInfo bShared="0" strInstGUID=""></SharedInfo>
				</Clss>
				<Clss id="1" name="_tmp_hsc" flag="0" iMaskID="-1" bUsePrntClr="0" dPrntClssBrghtns="0." termType="0" strUserName="User" tChngTime="1375891173" bShow="0" Trans="0." sComment="">
					<LcnsInfo sLcnsId="" sPwd=""></LcnsInfo>
					<Scope GUID="00000000-0000-0000-0000-000000000000"></Scope>
					<Color R="255" G="0" B="0"></Color>
					<SharedInfo bShared="0" strInstGUID=""></SharedInfo>
				</Clss>
				<Clss id="14" name="HSC-surface" flag="0" iMaskID="-1" bUsePrntClr="0" dPrntClssBrghtns="0." termType="0" strUserName="" tChngTime="1373454249" bShow="0" Trans="0." sComment="">
					<LcnsInfo sLcnsId="" sPwd=""></LcnsInfo>
					<Scope GUID="00000000-0000-0000-0000-000000000000"></Scope>
					<Color R="255" G="66" B="0"></Color>
					<SharedInfo bShared="0" strInstGUID=""></SharedInfo>
				</Clss>
				<Clss id="15" name="Osteoblast-surface" flag="0" iMaskID="-1" bUsePrntClr="0" dPrntClssBrghtns="0." termType="0" strUserName="" tChngTime="1373454424" bShow="0" Trans="0." sComment="">
					<LcnsInfo sLcnsId="" sPwd=""></LcnsInfo>
					<Scope GUID="00000000-0000-0000-0000-000000000000"></Scope>
					<Color R="0" G="255" B="255"></Color>
					<SharedInfo bShared="0" strInstGUID=""></SharedInfo>
				</Clss>
				<Clss id="17" name="closest-surface-Osteoblast" flag="0" iMaskID="-1" bUsePrntClr="0" dPrntClssBrghtns="0." termType="0" strUserName="" tChngTime="1375118538" bShow="0" Trans="0." sComment="">
					<LcnsInfo sLcnsId="" sPwd=""></LcnsInfo>
					<Scope GUID="00000000-0000-0000-0000-000000000000"></Scope>
					<Color R="255" G="255" B="0"></Color>
					<SharedInfo bShared="0" strInstGUID=""></SharedInfo>
				</Clss>
				<Clss id="18" name="true cells" flag="0" iMaskID="2" bUsePrntClr="0" dPrntClssBrghtns="0." termType="0" strUserName="User" tChngTime="1392655540" bShow="0" Trans="0." sComment="">
					<LcnsInfo sLcnsId="" sPwd=""></LcnsInfo>
					<Scope GUID="00000000-0000-0000-0000-000000000000"></Scope>
					<Color R="255" G="0" B="0"></Color>
					<SharedInfo bShared="0" strInstGUID=""></SharedInfo>
				</Clss>
				<Clss id="19" name="false cell" flag="0" iMaskID="3" bUsePrntClr="0" dPrntClssBrghtns="0." termType="0" strUserName="User" tChngTime="1392655549" bShow="0" Trans="0." sComment="">
					<LcnsInfo sLcnsId="" sPwd=""></LcnsInfo>
					<Scope GUID="00000000-0000-0000-0000-000000000000"></Scope>
					<Color R="255" G="255" B="0"></Color>
					<SharedInfo bShared="0" strInstGUID=""></SharedInfo>
				</Clss>
				<Clss id="20" name="Temp-bone" flag="0" iMaskID="-1" bUsePrntClr="0" dPrntClssBrghtns="0." termType="0" strUserName="User" tChngTime="1390480769" bShow="0" Trans="0." sComment="">
					<LcnsInfo sLcnsId="" sPwd=""></LcnsInfo>
					<Scope GUID="00000000-0000-0000-0000-000000000000"></Scope>
					<Color R="0" G="255" B="255"></Color>
					<SharedInfo bShared="0" strInstGUID=""></SharedInfo>
				</Clss>
				<Clss id="21" name="Bone" flag="0" iMaskID="-1" bUsePrntClr="0" dPrntClssBrghtns="0." termType="0" strUserName="User" tChngTime="1390566663" bShow="0" Trans="0." sComment="">
					<LcnsInfo sLcnsId="" sPwd=""></LcnsInfo>
					<Scope GUID="00000000-0000-0000-0000-000000000000"></Scope>
					<Color R="0" G="0" B="255"></Color>
					<SharedInfo bShared="0" strInstGUID=""></SharedInfo>
				</Clss>
				<Clss id="22" name="Bone-surface" flag="0" iMaskID="-1" bUsePrntClr="0" dPrntClssBrghtns="0." termType="0" strUserName="User" tChngTime="1390489728" bShow="0" Trans="0." sComment="">
					<LcnsInfo sLcnsId="" sPwd=""></LcnsInfo>
					<Scope GUID="00000000-0000-0000-0000-000000000000"></Scope>
					<Color R="166" G="202" B="240"></Color>
					<SharedInfo bShared="0" strInstGUID=""></SharedInfo>
				</Clss>
				<Clss id="24" name="Closest-surfaceto-Bone" flag="0" iMaskID="-1" bUsePrntClr="0" dPrntClssBrghtns="0." termType="0" strUserName="User" tChngTime="1393246709" bShow="0" Trans="0." sComment="">
					<LcnsInfo sLcnsId="" sPwd=""></LcnsInfo>
					<Scope GUID="00000000-0000-0000-0000-000000000000"></Scope>
					<Color R="255" G="0" B="192"></Color>
					<SharedInfo bShared="0" strInstGUID=""></SharedInfo>
				</Clss>
				<Clss id="25" name="Border-cell" flag="0" iMaskID="-1" bUsePrntClr="0" dPrntClssBrghtns="0." termType="0" strUserName="User" tChngTime="1395943042" bShow="0" Trans="0." sComment="">
					<LcnsInfo sLcnsId="" sPwd=""></LcnsInfo>
					<Scope GUID="00000000-0000-0000-0000-000000000000"></Scope>
					<Color R="255" G="192" B="160"></Color>
					<SharedInfo bShared="0" strInstGUID=""></SharedInfo>
				</Clss>
				<Clss id="26" name="Small-Border-cell" flag="0" iMaskID="-1" bUsePrntClr="0" dPrntClssBrghtns="0." termType="0" strUserName="User" tChngTime="1395944916" bShow="0" Trans="0." sComment="">
					<LcnsInfo sLcnsId="" sPwd=""></LcnsInfo>
					<Scope GUID="00000000-0000-0000-0000-000000000000"></Scope>
					<Color R="128" G="128" B="128"></Color>
					<SharedInfo bShared="0" strInstGUID=""></SharedInfo>
				</Clss>
				<Clss id="27" name="Small-True-cell" flag="0" iMaskID="-1" bUsePrntClr="0" dPrntClssBrghtns="0." termType="0" strUserName="User" tChngTime="1395944987" bShow="0" Trans="0." sComment="">
					<LcnsInfo sLcnsId="" sPwd=""></LcnsInfo>
					<Scope GUID="00000000-0000-0000-0000-000000000000"></Scope>
					<Color R="128" G="0" B="128"></Color>
					<SharedInfo bShared="0" strInstGUID=""></SharedInfo>
				</Clss>
			</AllClss>
			<PropTree version="20100426">
				<AllProps>
					<PropDscr Flag="0" strUserName="User" tChngTime="1393434126" group_id="All directions.GLDV Contrast (quick 8/11).haralik.texture.object.prop">
						<PropDscrId GUID="FC7CEBC2-0DF8-41a9-AF46-E757FF1F5442" InstID="GLDV Contrast (quick 8/11) (all dir.)"></PropDscrId>
						<LcnsInfo sLcnsId="" sPwd=""></LcnsInfo>
						<Scope GUID="00000000-0000-0000-0000-000000000000"></Scope>
						<Params></Params>
					</PropDscr>
					<PropDscr Flag="0" strUserName="User" tChngTime="1392658364" group_id="All directions.GLCM Contrast.haralik.texture.object.prop">
						<PropDscrId GUID="F63493CB-412A-41f7-8789-57912AC15783" InstID="GLCM Contrast Layer 1 - filtered (all dir.)"></PropDscrId>
						<LcnsInfo sLcnsId="" sPwd=""></LcnsInfo>
						<Scope GUID="00000000-0000-0000-0000-000000000000"></Scope>
						<Params>
							<DValue type="img_chnl" value="Layer 1 - filtered" scope="" name="valChnl"></DValue>
						</Params>
					</PropDscr>
					<PropDscr Flag="65536" strUserName="User" tChngTime="1395942417" group_id="ext.geom.object.prop">
						<PropDscrId GUID="F4CD2EB0-F2FB-47fb-89A3-369FE9B58085" InstID="Border length"></PropDscrId>
						<LcnsInfo sLcnsId="" sPwd=""></LcnsInfo>
						<Scope GUID="00000000-0000-0000-0000-000000000000"></Scope>
						<DUnitInfo Conversion="0" UnitType="1" Dim="1"></DUnitInfo>
						<Params></Params>
					</PropDscr>
					<PropDscr Flag="0" strUserName="cboehringer" tChngTime="1392731244" group_id="coor.pos.object.prop">
						<PropDscrId GUID="594B8DEE-48E3-40a3-B628-150F601B67A8" InstID="X Center"></PropDscrId>
						<LcnsInfo sLcnsId="" sPwd=""></LcnsInfo>
						<Scope GUID="00000000-0000-0000-0000-000000000000"></Scope>
						<DUnitInfo Conversion="1" UnitType="1" Dim="1"></DUnitInfo>
						<Params></Params>
					</PropDscr>
					<PropDscr Flag="2" strUserName="cboehringer" tChngTime="1392732513" group_id="cust.proc.prop">
						<PropDscrId GUID="3BDA0AF8-E6B8-4040-A60C-3F5D9FF9AC88" InstID="X Center diff. PPO (1)"></PropDscrId>
						<LcnsInfo sLcnsId="" sPwd=""></LcnsInfo>
						<Scope GUID="00000000-0000-0000-0000-000000000000"></Scope>
						<Params>
							<DValue value="1" type="int" name="iDist"></DValue>
							<DValue type="propDscrId" name="valPropDscr">
								<PropDscrId GUID="594B8DEE-48E3-40a3-B628-150F601B67A8" InstID="X Center"></PropDscrId>
							</DValue>
						</Params>
					</PropDscr>
					<PropDscr Flag="0" strUserName="cboehringer" tChngTime="1392731244" group_id="coor.pos.object.prop">
						<PropDscrId GUID="AD89ADD2-E0E4-4470-87D5-631C441E064A" InstID="Y Center"></PropDscrId>
						<LcnsInfo sLcnsId="" sPwd=""></LcnsInfo>
						<Scope GUID="00000000-0000-0000-0000-000000000000"></Scope>
						<DUnitInfo Conversion="2" UnitType="1" Dim="1"></DUnitInfo>
						<Params></Params>
					</PropDscr>
					<PropDscr Flag="2" strUserName="cboehringer" tChngTime="1392732529" group_id="cust.proc.prop">
						<PropDscrId GUID="3BDA0AF8-E6B8-4040-A60C-3F5D9FF9AC88" InstID="Y Center diff. PPO (1)"></PropDscrId>
						<LcnsInfo sLcnsId="" sPwd=""></LcnsInfo>
						<Scope GUID="00000000-0000-0000-0000-000000000000"></Scope>
						<Params>
							<DValue value="1" type="int" name="iDist"></DValue>
							<DValue type="propDscrId" name="valPropDscr">
								<PropDscrId GUID="AD89ADD2-E0E4-4470-87D5-631C441E064A" InstID="Y Center"></PropDscrId>
							</DValue>
						</Params>
					</PropDscr>
					<PropDscr Flag="0" strUserName="cboehringer" tChngTime="1392731244" group_id="coor.pos.object.prop">
						<PropDscrId GUID="DCD963C4-A3A7-4c16-BE01-9F07D2D1F79D" InstID="Z Center"></PropDscrId>
						<LcnsInfo sLcnsId="" sPwd=""></LcnsInfo>
						<Scope GUID="00000000-0000-0000-0000-000000000000"></Scope>
						<DUnitInfo Conversion="3" UnitType="1" Dim="1"></DUnitInfo>
						<Params></Params>
					</PropDscr>
					<PropDscr Flag="2" strUserName="cboehringer" tChngTime="1392732538" group_id="cust.proc.prop">
						<PropDscrId GUID="3BDA0AF8-E6B8-4040-A60C-3F5D9FF9AC88" InstID="Z Center diff. PPO (1)"></PropDscrId>
						<LcnsInfo sLcnsId="" sPwd=""></LcnsInfo>
						<Scope GUID="00000000-0000-0000-0000-000000000000"></Scope>
						<Params>
							<DValue value="1" type="int" name="iDist"></DValue>
							<DValue type="propDscrId" name="valPropDscr">
								<PropDscrId GUID="DCD963C4-A3A7-4c16-BE01-9F07D2D1F79D" InstID="Z Center"></PropDscrId>
							</DValue>
						</Params>
					</PropDscr>
					<PropDscr Flag="2147483650" strUserName="cboehringer" tChngTime="1392289306" group_id="scene.global.prop">
						<PropDscrId GUID="4875CCFC-5B7B-4f65-A6C4-6455E6AEA6B6" InstID="Slice distance"></PropDscrId>
						<LcnsInfo sLcnsId="" sPwd=""></LcnsInfo>
						<Scope GUID="00000000-0000-0000-0000-000000000000"></Scope>
						<DUnitInfo Conversion="0" UnitType="9" Dim="1"></DUnitInfo>
						<Params></Params>
					</PropDscr>
					<PropDscr Flag="2147483650" strUserName="User" tChngTime="1390906408" group_id="scene.global.prop">
						<PropDscrId GUID="31DDF2A4-B84F-4b2a-8F19-C58A62DAC289" InstID="Scene Pixel Size"></PropDscrId>
						<LcnsInfo sLcnsId="" sPwd=""></LcnsInfo>
						<Scope GUID="00000000-0000-0000-0000-000000000000"></Scope>
						<DUnitInfo Conversion="0" UnitType="0" Dim="1"></DUnitInfo>
						<Params></Params>
					</PropDscr>
					<PropDscr Flag="16777218" strUserName="User" tChngTime="1392983169" group_id="cust.object.prop">
						<PropDscrId GUID="E869FC89-440F-41e4-A7DF-1E9DE9040CEC" InstID="corrected distance"></PropDscrId>
						<LcnsInfo sLcnsId="" sPwd=""></LcnsInfo>
						<Scope GUID="00000000-0000-0000-0000-000000000000"></Scope>
						<DUnitInfo Conversion="0" UnitType="0" Dim="1"></DUnitInfo>
						<Params>
							<DValue value="_corrected distance" type="string" name="NameExpr"></DValue>
							<DValue type="vector" name="valPropVctr">
								<Values>
									<DValue type="propDscrId" indx="0">
									<PropDscrId GUID="3BDA0AF8-E6B8-4040-A60C-3F5D9FF9AC88" InstID="X Center diff. PPO (1)"></PropDscrId>
									</DValue>
									<DValue type="propDscrId" indx="1">
									<PropDscrId GUID="3BDA0AF8-E6B8-4040-A60C-3F5D9FF9AC88" InstID="Y Center diff. PPO (1)"></PropDscrId>
									</DValue>
									<DValue type="propDscrId" indx="2">
									<PropDscrId GUID="3BDA0AF8-E6B8-4040-A60C-3F5D9FF9AC88" InstID="Z Center diff. PPO (1)"></PropDscrId>
									</DValue>
									<DValue type="propDscrId" indx="3">
									<PropDscrId GUID="4875CCFC-5B7B-4f65-A6C4-6455E6AEA6B6" InstID="Slice distance"></PropDscrId>
									</DValue>
									<DValue type="propDscrId" indx="4">
									<PropDscrId GUID="31DDF2A4-B84F-4b2a-8F19-C58A62DAC289" InstID="Scene Pixel Size"></PropDscrId>
									</DValue>
								</Values>
							</DValue>
							<DValue value="(d00;^2+d01;^2+(d02;*d03;)^2)^0.5*d04;" type="string" name="strExpr"></DValue>
							<DValue value="0" type="int" name="iUnit"></DValue>
							<DValue value="" type="string" name="Comment"></DValue>
							<DValue value="1" type="bool" name="bUseDeg"></DValue>
							<DValue value="1" type="bool" name="bUseUnit"></DValue>
							<DValue value="0" type="bool" name="bShared"></DValue>
							<DValue value="" type="string" name="strInstGUID"></DValue>
						</Params>
					</PropDscr>
					<PropDscr Flag="2" strUserName="mspitale" tChngTime="1355225474" group_id="mean.chnl.object.prop">
						<PropDscrId GUID="44411C83-609B-4758-93D3-FF62DF246855" InstID="Mean Layer 1 - filtered"></PropDscrId>
						<LcnsInfo sLcnsId="" sPwd=""></LcnsInfo>
						<Scope GUID="00000000-0000-0000-0000-000000000000"></Scope>
						<Params>
							<DValue type="img_chnl" value="Layer 1 - filtered" scope="" name="valChnl"></DValue>
						</Params>
					</PropDscr>
					<PropDscr Flag="2" strUserName="mspitale" tChngTime="1355225467" group_id="mean.chnl.object.prop">
						<PropDscrId GUID="44411C83-609B-4758-93D3-FF62DF246855" InstID="Mean Layer 2 filtered"></PropDscrId>
						<LcnsInfo sLcnsId="" sPwd=""></LcnsInfo>
						<Scope GUID="00000000-0000-0000-0000-000000000000"></Scope>
						<Params>
							<DValue type="img_chnl" value="Layer 2 filtered" scope="" name="valChnl"></DValue>
						</Params>
					</PropDscr>
					<PropDscr Flag="16777218" strUserName="mspitale" tChngTime="1355228097" group_id="cust.object.prop">
						<PropDscrId GUID="E869FC89-440F-41e4-A7DF-1E9DE9040CEC" InstID="Ratio-red_blue"></PropDscrId>
						<LcnsInfo sLcnsId="" sPwd=""></LcnsInfo>
						<Scope GUID="00000000-0000-0000-0000-000000000000"></Scope>
						<Params>
							<DValue value="_Ratio-osteoblasts_hsc" type="string" name="NameExpr"></DValue>
							<DValue type="vector" name="valPropVctr">
								<Values>
									<DValue type="propDscrId" indx="0">
									<PropDscrId GUID="44411C83-609B-4758-93D3-FF62DF246855" InstID="Mean Layer 1 - filtered"></PropDscrId>
									</DValue>
									<DValue type="propDscrId" indx="1">
									<PropDscrId GUID="44411C83-609B-4758-93D3-FF62DF246855" InstID="Mean Layer 2 filtered"></PropDscrId>
									</DValue>
								</Values>
							</DValue>
							<DValue value="d01;/(d00;+0.01)" type="string" name="strExpr"></DValue>
							<DValue value="0" type="int" name="iUnit"></DValue>
							<DValue value="" type="string" name="Comment"></DValue>
							<DValue value="1" type="bool" name="bUseDeg"></DValue>
							<DValue value="0" type="bool" name="bUseUnit"></DValue>
							<DValue value="0" type="bool" name="bShared"></DValue>
							<DValue value="" type="string" name="strInstGUID"></DValue>
						</Params>
					</PropDscr>
					<PropDscr Flag="0" strUserName="User" tChngTime="1389352690" group_id="ext.geom.object.prop">
						<PropDscrId GUID="DEA2DCB1-BD89-4972-971A-65C1F58FA3C0" InstID="Width"></PropDscrId>
						<LcnsInfo sLcnsId="" sPwd=""></LcnsInfo>
						<Scope GUID="00000000-0000-0000-0000-000000000000"></Scope>
						<DUnitInfo Conversion="0" UnitType="1" Dim="1"></DUnitInfo>
						<Params></Params>
					</PropDscr>
					<PropDscr Flag="2" strUserName="User" tChngTime="1389175985" group_id="shape.geom.object.prop">
						<PropDscrId GUID="D9CC01FF-7C3D-4861-9608-38D8EB2D3CCC" InstID="Asymmetry"></PropDscrId>
						<LcnsInfo sLcnsId="" sPwd=""></LcnsInfo>
						<Scope GUID="00000000-0000-0000-0000-000000000000"></Scope>
						<Params></Params>
					</PropDscr>
					<PropDscr Flag="2" strUserName="User" tChngTime="1393244352" group_id="procvrbl.object.prop">
						<PropDscrId GUID="CE46A802-BB60-41e1-BF2E-630ACE2D3543" InstID="HSC_dist_to_Osteoblast"></PropDscrId>
						<LcnsInfo sLcnsId="" sPwd=""></LcnsInfo>
						<Scope GUID="00000000-0000-0000-0000-000000000000"></Scope>
						<Params>
							<DValue value="_HSC_dist_to_Osteoblast" type="string" name="NameExpr"></DValue>
							<DValue value="0." type="double" name="vVal"></DValue>
							<DValue value="0" type="bool" name="bShared"></DValue>
							<DValue value="" type="string" name="strInstGUID"></DValue>
						</Params>
					</PropDscr>
					<PropDscr Flag="2" strUserName="User" tChngTime="1393243977" group_id="procvrbl.object.prop">
						<PropDscrId GUID="CE46A802-BB60-41e1-BF2E-630ACE2D3543" InstID="min_dist_to_Osteoblast"></PropDscrId>
						<LcnsInfo sLcnsId="" sPwd=""></LcnsInfo>
						<Scope GUID="00000000-0000-0000-0000-000000000000"></Scope>
						<Params>
							<DValue value="_min_dist_to_Osteoblast" type="string" name="NameExpr"></DValue>
							<DValue value="0." type="double" name="vVal"></DValue>
							<DValue value="0" type="bool" name="bShared"></DValue>
							<DValue value="" type="string" name="strInstGUID"></DValue>
						</Params>
					</PropDscr>
					<PropDscr Flag="2" strUserName="User" tChngTime="1393241220" group_id="procvrbl.object.prop">
						<PropDscrId GUID="CE46A802-BB60-41e1-BF2E-630ACE2D3543" InstID="min_dist_to_Bone"></PropDscrId>
						<LcnsInfo sLcnsId="" sPwd=""></LcnsInfo>
						<Scope GUID="00000000-0000-0000-0000-000000000000"></Scope>
						<Params>
							<DValue value="_min_dist_to_Bone" type="string" name="NameExpr"></DValue>
							<DValue value="0." type="double" name="vVal"></DValue>
							<DValue value="0" type="bool" name="bShared"></DValue>
							<DValue value="" type="string" name="strInstGUID"></DValue>
						</Params>
					</PropDscr>
					<PropDscr Flag="2" strUserName="User" tChngTime="1390490745" group_id="procvrbl.object.prop">
						<PropDscrId GUID="CE46A802-BB60-41e1-BF2E-630ACE2D3543" InstID="HSC_dist_to_Bone"></PropDscrId>
						<LcnsInfo sLcnsId="" sPwd=""></LcnsInfo>
						<Scope GUID="00000000-0000-0000-0000-000000000000"></Scope>
						<Params>
							<DValue value="_HSC_dist_to_Bone" type="string" name="NameExpr"></DValue>
							<DValue value="0." type="double" name="vVal"></DValue>
							<DValue value="0" type="bool" name="bShared"></DValue>
							<DValue value="" type="string" name="strInstGUID"></DValue>
						</Params>
					</PropDscr>
					<PropDscr Flag="0" strUserName="User" tChngTime="1395942417" group_id="ext.geom.object.prop">
						<PropDscrId GUID="CADD9762-3836-4c82-A4E6-6A3A7A781F7F" InstID="Rel. Border to Image Border"></PropDscrId>
						<LcnsInfo sLcnsId="" sPwd=""></LcnsInfo>
						<Scope GUID="00000000-0000-0000-0000-000000000000"></Scope>
						<Params></Params>
					</PropDscr>
					<PropDscr Flag="0" strUserName="User" tChngTime="1389352690" group_id="shape.geom.object.prop">
						<PropDscrId GUID="C7AEA627-B419-468a-BC40-4AE16617D443" InstID="Elliptic Fit"></PropDscrId>
						<LcnsInfo sLcnsId="" sPwd=""></LcnsInfo>
						<Scope GUID="00000000-0000-0000-0000-000000000000"></Scope>
						<Params></Params>
					</PropDscr>
					<PropDscr Flag="2" strUserName="User" tChngTime="1375971977" group_id="shape.geom.object.prop">
						<PropDscrId GUID="C5869A01-F6E1-4e26-84D8-2693EAD94DFD" InstID="Density"></PropDscrId>
						<LcnsInfo sLcnsId="" sPwd=""></LcnsInfo>
						<Scope GUID="00000000-0000-0000-0000-000000000000"></Scope>
						<Params></Params>
					</PropDscr>
					<PropDscr Flag="0" strUserName="User" tChngTime="1393434126" group_id="All directions.GLCM Contrast (quick 8/11).haralik.texture.object.prop">
						<PropDscrId GUID="B6298336-D437-4614-A88F-1D17C168CE82" InstID="GLCM Contrast (quick 8/11) (all dir.)"></PropDscrId>
						<LcnsInfo sLcnsId="" sPwd=""></LcnsInfo>
						<Scope GUID="00000000-0000-0000-0000-000000000000"></Scope>
						<Params></Params>
					</PropDscr>
					<PropDscr Flag="65538" strUserName="User" tChngTime="1395942417" group_id="ext.geom.object.prop">
						<PropDscrId GUID="AF0D7167-ADE8-4240-AAA4-AC2C188E9AF5" InstID="Number of pixels"></PropDscrId>
						<LcnsInfo sLcnsId="" sPwd=""></LcnsInfo>
						<Scope GUID="00000000-0000-0000-0000-000000000000"></Scope>
						<Params></Params>
					</PropDscr>
					<PropDscr Flag="0" strUserName="User" tChngTime="1393434126" group_id="All directions.GLCM StdDev.haralik.texture.object.prop">
						<PropDscrId GUID="A8922BC5-0EB5-416b-90C4-AF11449257FB" InstID="GLCM StdDev (all dir.)"></PropDscrId>
						<LcnsInfo sLcnsId="" sPwd=""></LcnsInfo>
						<Scope GUID="00000000-0000-0000-0000-000000000000"></Scope>
						<Params></Params>
					</PropDscr>
					<PropDscr Flag="2" strUserName="User" tChngTime="1389175985" group_id="shape.geom.object.prop">
						<PropDscrId GUID="A78EB7F6-D257-4611-82BD-1CEAAE4184AF" InstID="Radius of smallest enclosing ellipse"></PropDscrId>
						<LcnsInfo sLcnsId="" sPwd=""></LcnsInfo>
						<Scope GUID="00000000-0000-0000-0000-000000000000"></Scope>
						<Params></Params>
					</PropDscr>
					<PropDscr Flag="0" strUserName="User" tChngTime="1395942417" group_id="shape.geom.object.prop">
						<PropDscrId GUID="A32B6F10-C374-4111-B01C-23D6233171FD" InstID="Rectangular Fit"></PropDscrId>
						<LcnsInfo sLcnsId="" sPwd=""></LcnsInfo>
						<Scope GUID="00000000-0000-0000-0000-000000000000"></Scope>
						<Params></Params>
					</PropDscr>
					<PropDscr Flag="65536" strUserName="User" tChngTime="1389352690" group_id="ext.geom.object.prop">
						<PropDscrId GUID="91CC47C7-93D6-4829-A54F-44E87267F342" InstID="Length"></PropDscrId>
						<LcnsInfo sLcnsId="" sPwd=""></LcnsInfo>
						<Scope GUID="00000000-0000-0000-0000-000000000000"></Scope>
						<DUnitInfo Conversion="0" UnitType="1" Dim="1"></DUnitInfo>
						<Params></Params>
					</PropDscr>
					<PropDscr Flag="2" strUserName="mspitale" tChngTime="1353350844" group_id="ext.geom.object.prop">
						<PropDscrId GUID="7D5D60D1-C310-48dc-9D5D-65BAAA4062F5" InstID="Length/Width"></PropDscrId>
						<LcnsInfo sLcnsId="" sPwd=""></LcnsInfo>
						<Scope GUID="00000000-0000-0000-0000-000000000000"></Scope>
						<Params></Params>
					</PropDscr>
					<PropDscr Flag="65538" strUserName="mspitale" tChngTime="1354105381" group_id="ext.geom.object.prop">
						<PropDscrId GUID="6522C279-48EE-431d-8F22-E65CB0EBDBE5" InstID="Volume"></PropDscrId>
						<LcnsInfo sLcnsId="" sPwd=""></LcnsInfo>
						<Scope GUID="00000000-0000-0000-0000-000000000000"></Scope>
						<DUnitInfo Conversion="0" UnitType="9" Dim="3"></DUnitInfo>
						<Params></Params>
					</PropDscr>
					<PropDscr Flag="2" strUserName="User" tChngTime="1389175985" group_id="shape.geom.object.prop">
						<PropDscrId GUID="63D6F110-40FA-45f2-AA4B-0A59DC171D20" InstID="Radius of largest enclosed ellipse "></PropDscrId>
						<LcnsInfo sLcnsId="" sPwd=""></LcnsInfo>
						<Scope GUID="00000000-0000-0000-0000-000000000000"></Scope>
						<Params></Params>
					</PropDscr>
					<PropDscr Flag="2147483650" strUserName="cboehringer" tChngTime="1392732175" group_id="procvrbl.global.prop">
						<PropDscrId GUID="5EB15E4B-593A-432f-A0ED-9B38627475D2" InstID="_temp"></PropDscrId>
						<LcnsInfo sLcnsId="" sPwd=""></LcnsInfo>
						<Scope GUID="00000000-0000-0000-0000-000000000000"></Scope>
						<Params>
							<DValue value="__temp" type="string" name="NameExpr"></DValue>
							<DValue value="24.374645473541598" type="double" name="vVal"></DValue>
							<DValue value="0" type="bool" name="bShared"></DValue>
							<DValue value="" type="string" name="strInstGUID"></DValue>
						</Params>
					</PropDscr>
					<PropDscr Flag="2147483650" strUserName="User" tChngTime="1397137970" group_id="procvrbl.global.prop">
						<PropDscrId GUID="5EB15E4B-593A-432f-A0ED-9B38627475D2" InstID="train-class-4"></PropDscrId>
						<LcnsInfo sLcnsId="" sPwd=""></LcnsInfo>
						<Scope GUID="00000000-0000-0000-0000-000000000000"></Scope>
						<Params>
							<DValue value="_train-class-4" type="string" name="NameExpr"></DValue>
							<DValue value="PD94bWwgdmVyc2lvbj0iMS4wIj8+CjxvcGVuY3Zfc3RvcmFnZT4KPENsYXNzaWZpZXJDb25maWd1cmF0aW9uPgogIDx2ZXJzaW9uPjI8L3ZlcnNpb24+CiAgPGZlYXR1cmVDb25maWc+CiAgICA8aXNPYmpCYXNlZD4xPC9pc09iakJhc2VkPgogICAgPGZlYXR1cmVOYW1lPgogICAgICBBcmVhIFJvdW5kbmVzcyBCcmlnaHRuZXNzIENvbXBhY3RuZXNzIFRoaWNrbmVzcyAiU2hhcGUgaW5kZXgiCiAgICAgICJTdGFuZGFyZCBkZXZpYXRpb24gTGF5ZXIgMSAtIGZpbHRlcmVkIgogICAgICAiR0xDTSBTdGREZXYgKHF1aWNrIDgvMTEpIChhbGwgZGlyLikiICJHTERWIENvbnRyYXN0IChhbGwgZGlyLikiCiAgICAgIExlbmd0aC9UaGlja25lc3MgIlJhZGl1cyBvZiBsYXJnZXN0IGVuY2xvc2VkIGVsbGlwc2UgIiBWb2x1bWUKICAgICAgTGVuZ3RoL1dpZHRoIExlbmd0aCAiUmVjdGFuZ3VsYXIgRml0IgogICAgICAiUmFkaXVzIG9mIHNtYWxsZXN0IGVuY2xvc2luZyBlbGxpcHNlIiAiR0xDTSBTdGREZXYgKGFsbCBkaXIuKSIKICAgICAgIk51bWJlciBvZiBwaXhlbHMiICJHTENNIENvbnRyYXN0IChxdWljayA4LzExKSAoYWxsIGRpci4pIiBEZW5zaXR5CiAgICAgICJFbGxpcHRpYyBGaXQiICJSZWwuIEJvcmRlciB0byBJbWFnZSBCb3JkZXIiIEFzeW1tZXRyeSBXaWR0aAogICAgICAiQm9yZGVyIGxlbmd0aCIgIkdMQ00gQ29udHJhc3QgTGF5ZXIgMSAtIGZpbHRlcmVkIChhbGwgZGlyLikiCiAgICAgICJHTERWIENvbnRyYXN0IChxdWljayA4LzExKSAoYWxsIGRpci4pIjwvZmVhdHVyZU5hbWU+CiAgICA8ZmVhdHVyZUlEPgogICAgICAiMDNFMDRFRDAtOTRERC00NWVlLTgwMUUtMTRENzBFNkUyNDE3fEFyZWEiCiAgICAgICIxMERCODEzNy1EQjY0LTRlMjAtODAzRi05MzU2QkYzREI0QTh8Um91bmRuZXNzIgogICAgICAiMTZCN0E1QjQtRDgwNy00YWIxLUI3NjktRDUzNkIzQzI2QjIwfEJyaWdodG5lc3MiCiAgICAgICIxRjAzRjhFQi1BMjFBLTRkNTMtQjlEQS0zOTFGRkUxQjgwNER8Q29tcGFjdG5lc3MiCiAgICAgICIzRTE3QkQ0OC1CMTg5LTRlY2YtQTE1My01NDVFQUUzMTMzOTR8VGhpY2tuZXNzIgogICAgICAiNDBDQzczMjQtOTZCNC00MDljLUI3ODYtQjE4NEMxMjU5MTk3fFNoYXBlIGluZGV4IgogICAgICAiNEIxMTY2N0UtMTQ0OS00NDBmLThEN0ItMEE0RDkwRTYyQjNFfFN0YW5kYXJkIGRldmlhdGlvbiBMYXllciAxIC0gZmlsdGVyZWQiCiAgICAgICI1MDgzOThCQi0wNEQ0LTQ1ZDgtQkE2MC1BRTVDQkZERTRCRUV8R0xDTSBTdGREZXYgKHF1aWNrIDgvMTEpIChhbGwgZGlyLikiCiAgICAgICI1QjQzMzczOS00QzlFLTRkOWMtODgwOS1GMzJBRDk0MDkxQTl8R0xEViBDb250cmFzdCAoYWxsIGRpci4pIgogICAgICAiNUMxMjc2MkEtMzJGQS00ZmJmLThFOTQtQjU0NDZDMzlDQ0YxfExlbmd0aC9UaGlja25lc3MiCiAgICAgICI2M0Q2RjExMC00MEZBLTQ1ZjItQUE0Qi0wQTU5REMxNzFEMjB8UmFkaXVzIG9mIGxhcmdlc3QgZW5jbG9zZWQgZWxsaXBzZSAiCiAgICAgICI2NTIyQzI3OS00OEVFLTQzMWQtOEYyMi1FNjVDQjBFQkRCRTV8Vm9sdW1lIgogICAgICAiN0Q1RDYwRDEtQzMxMC00OGRjLTlENUQtNjVCQUFBNDA2MkY1fExlbmd0aC9XaWR0aCIKICAgICAgIjkxQ0M0N0M3LTkzRDYtNDgyOS1BNTRGLTQ0RTg3MjY3RjM0MnxMZW5ndGgiCiAgICAgICJBMzJCNkYxMC1DMzc0LTQxMTEtQjAxQy0yM0Q2MjMzMTcxRkR8UmVjdGFuZ3VsYXIgRml0IgogICAgICAiQTc4RUI3RjYtRDI1Ny00NjExLTgyQkQtMUNFQUFFNDE4NEFGfFJhZGl1cyBvZiBzbWFsbGVzdCBlbmNsb3NpbmcgZWxsaXBzZSIKICAgICAgIkE4OTIyQkM1LTBFQjUtNDE2Yi05MEM0LUFGMTE0NDkyNTdGQnxHTENNIFN0ZERldiAoYWxsIGRpci4pIgogICAgICAiQUYwRDcxNjctQURFOC00MjQwLUFBQTQtQUMyQzE4OEU5QUY1fE51bWJlciBvZiBwaXhlbHMiCiAgICAgICJCNjI5ODMzNi1ENDM3LTQ2MTQtQTg4Ri0xRDE3QzE2OENFODJ8R0xDTSBDb250cmFzdCAocXVpY2sgOC8xMSkgKGFsbCBkaXIuKSIKICAgICAgQzU4NjlBMDEtRjZFMS00ZTI2LTg0RDgtMjY5M0VBRDk0REZEfERlbnNpdHkKICAgICAgIkM3QUVBNjI3LUI0MTktNDY4YS1CQzQwLTRBRTE2NjE3RDQ0M3xFbGxpcHRpYyBGaXQiCiAgICAgICJDQUREOTc2Mi0zODM2LTRjODItQTRFNi02QTNBN0E3ODFGN0Z8UmVsLiBCb3JkZXIgdG8gSW1hZ2UgQm9yZGVyIgogICAgICBEOUNDMDFGRi03QzNELTQ4NjEtOTYwOC0zOEQ4RUIyRDNDQ0N8QXN5bW1ldHJ5CiAgICAgIERFQTJEQ0IxLUJEODktNDk3Mi05NzFBLTY1QzFGNThGQTNDMHxXaWR0aAogICAgICAiRjRDRDJFQjAtRjJGQi00N2ZiLTg5QTMtMzY5RkU5QjU4MDg1fEJvcmRlciBsZW5ndGgiCiAgICAgICJGNjM0OTNDQi00MTJBLTQxZjctODc4OS01NzkxMkFDMTU3ODN8R0xDTSBDb250cmFzdCBMYXllciAxIC0gZmlsdGVyZWQgKGFsbCBkaXIuKSIKICAgICAgIkZDN0NFQkMyLTBERjgtNDFhOS1BRjQ2LUU3NTdGRjFGNTQ0MnxHTERWIENvbnRyYXN0IChxdWljayA4LzExKSAoYWxsIGRpci4pIjwvZmVhdHVyZUlEPgogICAgPGlzTm9ybWFsaXplZD4wPC9pc05vcm1hbGl6ZWQ+PC9mZWF0dXJlQ29uZmlnPgogIDxjbGFzc2lmQ29uZmlnPgogICAgPHR5cGU+MzwvdHlwZT4KICAgIDxjbGFzc2lmaWVyPgogICAgICA8bVRyZWUgdHlwZV9pZD0ib3BlbmN2LW1sLXRyZWUiPgogICAgICAgIDxpc19jbGFzc2lmaWVyPjE8L2lzX2NsYXNzaWZpZXI+CiAgICAgICAgPHZhcl9hbGw+Mjc8L3Zhcl9hbGw+CiAgICAgICAgPHZhcl9jb3VudD4yNzwvdmFyX2NvdW50PgogICAgICAgIDxvcmRfdmFyX2NvdW50PjI3PC9vcmRfdmFyX2NvdW50PgogICAgICAgIDxjYXRfdmFyX2NvdW50PjA8L2NhdF92YXJfY291bnQ+CiAgICAgICAgPHRyYWluaW5nX3BhcmFtcz4KICAgICAgICAgIDx1c2Vfc3Vycm9nYXRlcz4wPC91c2Vfc3Vycm9nYXRlcz4KICAgICAgICAgIDxtYXhfY2F0ZWdvcmllcz4xNTwvbWF4X2NhdGVnb3JpZXM+CiAgICAgICAgICA8bWF4X2RlcHRoPjM8L21heF9kZXB0aD4KICAgICAgICAgIDxtaW5fc2FtcGxlX2NvdW50PjE8L21pbl9zYW1wbGVfY291bnQ+CiAgICAgICAgICA8Y3Jvc3NfdmFsaWRhdGlvbl9mb2xkcz4wPC9jcm9zc192YWxpZGF0aW9uX2ZvbGRzPgogICAgICAgICAgPHByaW9ycyB0eXBlX2lkPSJvcGVuY3YtbWF0cml4Ij4KICAgICAgICAgICAgPHJvd3M+MTwvcm93cz4KICAgICAgICAgICAgPGNvbHM+MzwvY29scz4KICAgICAgICAgICAgPGR0PmQ8L2R0PgogICAgICAgICAgICA8ZGF0YT4KICAgICAgICAgICAgICAzLjMzMzMzMzMzMzMzMzMzMzFlLTAwMSAzLjMzMzMzMzMzMzMzMzMzMzFlLTAwMQogICAgICAgICAgICAgIDMuMzMzMzMzMzMzMzMzMzMzMWUtMDAxPC9kYXRhPjwvcHJpb3JzPjwvdHJhaW5pbmdfcGFyYW1zPgogICAgICAgIDx2YXJfdHlwZT4KICAgICAgICAgIDAgMCAwIDAgMCAwIDAgMCAwIDAgMCAwIDAgMCAwIDAgMCAwIDAgMCAwIDAgMCAwIDAgMCAwPC92YXJfdHlwZT4KICAgICAgICA8Y2F0X2NvdW50IHR5cGVfaWQ9Im9wZW5jdi1tYXRyaXgiPgogICAgICAgICAgPHJvd3M+MTwvcm93cz4KICAgICAgICAgIDxjb2xzPjE8L2NvbHM+CiAgICAgICAgICA8ZHQ+aTwvZHQ+CiAgICAgICAgICA8ZGF0YT4KICAgICAgICAgICAgMzwvZGF0YT48L2NhdF9jb3VudD4KICAgICAgICA8Y2F0X21hcCB0eXBlX2lkPSJvcGVuY3YtbWF0cml4Ij4KICAgICAgICAgIDxyb3dzPjE8L3Jvd3M+CiAgICAgICAgICA8Y29scz4zPC9jb2xzPgogICAgICAgICAgPGR0Pmk8L2R0PgogICAgICAgICAgPGRhdGE+CiAgICAgICAgICAgIDAgMSAyPC9kYXRhPjwvY2F0X21hcD4KICAgICAgICA8YmVzdF90cmVlX2lkeD4tMTwvYmVzdF90cmVlX2lkeD4KICAgICAgICA8bm9kZXM+CiAgICAgICAgICA8Xz4KICAgICAgICAgICAgPGRlcHRoPjA8L2RlcHRoPgogICAgICAgICAgICA8c2FtcGxlX2NvdW50PjE4PC9zYW1wbGVfY291bnQ+CiAgICAgICAgICAgIDx2YWx1ZT4xLjwvdmFsdWU+CiAgICAgICAgICAgIDxub3JtX2NsYXNzX2lkeD4xPC9ub3JtX2NsYXNzX2lkeD4KICAgICAgICAgICAgPFRuPjA8L1RuPgogICAgICAgICAgICA8Y29tcGxleGl0eT4wPC9jb21wbGV4aXR5PgogICAgICAgICAgICA8YWxwaGE+MC48L2FscGhhPgogICAgICAgICAgICA8bm9kZV9yaXNrPjIuNTI4NzM1NjMyMTgzOTA4MWUrMDAwPC9ub2RlX3Jpc2s+CiAgICAgICAgICAgIDx0cmVlX3Jpc2s+MC48L3RyZWVfcmlzaz4KICAgICAgICAgICAgPHRyZWVfZXJyb3I+MC48L3RyZWVfZXJyb3I+CiAgICAgICAgICAgIDxzcGxpdHM+CiAgICAgICAgICAgICAgPF8+PHZhcj4xMjwvdmFyPgogICAgICAgICAgICAgICAgPHF1YWxpdHk+Mi4zNjM4MTgxNjg2NDAxMzY3ZSswMDA8L3F1YWxpdHk+CiAgICAgICAgICAgICAgICA8bGU+MS45Nzg4NDkxNzI1OTIxNjMxZSswMDA8L2xlPjwvXz48L3NwbGl0cz48L18+CiAgICAgICAgICA8Xz4KICAgICAgICAgICAgPGRlcHRoPjE8L2RlcHRoPgogICAgICAgICAgICA8c2FtcGxlX2NvdW50PjEwPC9zYW1wbGVfY291bnQ+CiAgICAgICAgICAgIDx2YWx1ZT4xLjwvdmFsdWU+CiAgICAgICAgICAgIDxub3JtX2NsYXNzX2lkeD4xPC9ub3JtX2NsYXNzX2lkeD4KICAgICAgICAgICAgPFRuPjA8L1RuPgogICAgICAgICAgICA8Y29tcGxleGl0eT4wPC9jb21wbGV4aXR5PgogICAgICAgICAgICA8YWxwaGE+MC48L2FscGhhPgogICAgICAgICAgICA8bm9kZV9yaXNrPjAuPC9ub2RlX3Jpc2s+CiAgICAgICAgICAgIDx0cmVlX3Jpc2s+MC48L3RyZWVfcmlzaz4KICAgICAgICAgICAgPHRyZWVfZXJyb3I+MC48L3RyZWVfZXJyb3I+PC9fPgogICAgICAgICAgPF8+CiAgICAgICAgICAgIDxkZXB0aD4xPC9kZXB0aD4KICAgICAgICAgICAgPHNhbXBsZV9jb3VudD44PC9zYW1wbGVfY291bnQ+CiAgICAgICAgICAgIDx2YWx1ZT4wLjwvdmFsdWU+CiAgICAgICAgICAgIDxub3JtX2NsYXNzX2lkeD4wPC9ub3JtX2NsYXNzX2lkeD4KICAgICAgICAgICAgPFRuPjA8L1RuPgogICAgICAgICAgICA8Y29tcGxleGl0eT4wPC9jb21wbGV4aXR5PgogICAgICAgICAgICA8YWxwaGE+MC48L2FscGhhPgogICAgICAgICAgICA8bm9kZV9yaXNrPjEuMzc5MzEwMzQ0ODI3NTg2M2UrMDAwPC9ub2RlX3Jpc2s+CiAgICAgICAgICAgIDx0cmVlX3Jpc2s+MC48L3RyZWVfcmlzaz4KICAgICAgICAgICAgPHRyZWVfZXJyb3I+MC48L3RyZWVfZXJyb3I+CiAgICAgICAgICAgIDxzcGxpdHM+CiAgICAgICAgICAgICAgPF8+PHZhcj44PC92YXI+CiAgICAgICAgICAgICAgICA8cXVhbGl0eT4yLjQzMjk1MDI1ODI1NTAwNDllKzAwMDwvcXVhbGl0eT4KICAgICAgICAgICAgICAgIDxsZT45LjU0NjMyNDQ2Mjg5MDYyNTBlKzAwMjwvbGU+PC9fPjwvc3BsaXRzPjwvXz4KICAgICAgICAgIDxfPgogICAgICAgICAgICA8ZGVwdGg+MjwvZGVwdGg+CiAgICAgICAgICAgIDxzYW1wbGVfY291bnQ+Njwvc2FtcGxlX2NvdW50PgogICAgICAgICAgICA8dmFsdWU+Mi48L3ZhbHVlPgogICAgICAgICAgICA8bm9ybV9jbGFzc19pZHg+Mjwvbm9ybV9jbGFzc19pZHg+CiAgICAgICAgICAgIDxUbj4wPC9Ubj4KICAgICAgICAgICAgPGNvbXBsZXhpdHk+MDwvY29tcGxleGl0eT4KICAgICAgICAgICAgPGFscGhhPjAuPC9hbHBoYT4KICAgICAgICAgICAgPG5vZGVfcmlzaz4xLjE0OTQyNTI4NzM1NjMyMjdlLTAwMTwvbm9kZV9yaXNrPgogICAgICAgICAgICA8dHJlZV9yaXNrPjAuPC90cmVlX3Jpc2s+CiAgICAgICAgICAgIDx0cmVlX2Vycm9yPjAuPC90cmVlX2Vycm9yPgogICAgICAgICAgICA8c3BsaXRzPgogICAgICAgICAgICAgIDxfPjx2YXI+MTwvdmFyPgogICAgICAgICAgICAgICAgPHF1YWxpdHk+MS4zNzkzMTAzNjk0OTE1NzcxZSswMDA8L3F1YWxpdHk+CiAgICAgICAgICAgICAgICA8bGU+MS4yOTA1Nzg5NjEzNzIzNzU1ZSswMDA8L2xlPjwvXz48L3NwbGl0cz48L18+CiAgICAgICAgICA8Xz4KICAgICAgICAgICAgPGRlcHRoPjM8L2RlcHRoPgogICAgICAgICAgICA8c2FtcGxlX2NvdW50PjU8L3NhbXBsZV9jb3VudD4KICAgICAgICAgICAgPHZhbHVlPjIuPC92YWx1ZT4KICAgICAgICAgICAgPG5vcm1fY2xhc3NfaWR4PjI8L25vcm1fY2xhc3NfaWR4PgogICAgICAgICAgICA8VG4+MDwvVG4+CiAgICAgICAgICAgIDxjb21wbGV4aXR5PjA8L2NvbXBsZXhpdHk+CiAgICAgICAgICAgIDxhbHBoYT4wLjwvYWxwaGE+CiAgICAgICAgICAgIDxub2RlX3Jpc2s+MC48L25vZGVfcmlzaz4KICAgICAgICAgICAgPHRyZWVfcmlzaz4wLjwvdHJlZV9yaXNrPgogICAgICAgICAgICA8dHJlZV9lcnJvcj4wLjwvdHJlZV9lcnJvcj48L18+CiAgICAgICAgICA8Xz4KICAgICAgICAgICAgPGRlcHRoPjM8L2RlcHRoPgogICAgICAgICAgICA8c2FtcGxlX2NvdW50PjE8L3NhbXBsZV9jb3VudD4KICAgICAgICAgICAgPHZhbHVlPjEuPC92YWx1ZT4KICAgICAgICAgICAgPG5vcm1fY2xhc3NfaWR4PjE8L25vcm1fY2xhc3NfaWR4PgogICAgICAgICAgICA8VG4+MDwvVG4+CiAgICAgICAgICAgIDxjb21wbGV4aXR5PjA8L2NvbXBsZXhpdHk+CiAgICAgICAgICAgIDxhbHBoYT4wLjwvYWxwaGE+CiAgICAgICAgICAgIDxub2RlX3Jpc2s+MC48L25vZGVfcmlzaz4KICAgICAgICAgICAgPHRyZWVfcmlzaz4wLjwvdHJlZV9yaXNrPgogICAgICAgICAgICA8dHJlZV9lcnJvcj4wLjwvdHJlZV9lcnJvcj48L18+CiAgICAgICAgICA8Xz4KICAgICAgICAgICAgPGRlcHRoPjI8L2RlcHRoPgogICAgICAgICAgICA8c2FtcGxlX2NvdW50PjI8L3NhbXBsZV9jb3VudD4KICAgICAgICAgICAgPHZhbHVlPjAuPC92YWx1ZT4KICAgICAgICAgICAgPG5vcm1fY2xhc3NfaWR4PjA8L25vcm1fY2xhc3NfaWR4PgogICAgICAgICAgICA8VG4+MDwvVG4+CiAgICAgICAgICAgIDxjb21wbGV4aXR5PjA8L2NvbXBsZXhpdHk+CiAgICAgICAgICAgIDxhbHBoYT4wLjwvYWxwaGE+CiAgICAgICAgICAgIDxub2RlX3Jpc2s+MC48L25vZGVfcmlzaz4KICAgICAgICAgICAgPHRyZWVfcmlzaz4wLjwvdHJlZV9yaXNrPgogICAgICAgICAgICA8dHJlZV9lcnJvcj4wLjwvdHJlZV9lcnJvcj48L18+PC9ub2Rlcz48L21UcmVlPgogICAgICA8bVBhcnM+CiAgICAgICAgPG1heF9jYXRlZ29yaWVzPjE2PC9tYXhfY2F0ZWdvcmllcz4KICAgICAgICA8bWF4X2RlcHRoPjM8L21heF9kZXB0aD4KICAgICAgICA8bWluX3NhbXBsZV9jb3VudD4xPC9taW5fc2FtcGxlX2NvdW50PgogICAgICAgIDxjdl9mb2xkcz4xPC9jdl9mb2xkcz4KICAgICAgICA8dXNlX3N1cnJvZ2F0ZXM+MDwvdXNlX3N1cnJvZ2F0ZXM+CiAgICAgICAgPHVzZV8xc2VfcnVsZT4wPC91c2VfMXNlX3J1bGU+CiAgICAgICAgPHRydW5jYXRlX3BydW5lZF90cmVlPjE8L3RydW5jYXRlX3BydW5lZF90cmVlPgogICAgICAgIDxyZWdyZXNzaW9uX2FjY3VyYWN5PjAuPC9yZWdyZXNzaW9uX2FjY3VyYWN5PjwvbVBhcnM+CiAgICAgIDxtUHJpb3JzPgogICAgICAgIDMuMzMzMzMzNDMyNjc0NDA4MGUtMDAxIDMuMzMzMzMzNDMyNjc0NDA4MGUtMDAxCiAgICAgICAgMy4zMzMzMzM0MzI2NzQ0MDgwZS0wMDE8L21QcmlvcnM+CiAgICAgIDxtUGxvdFBhcnM+CiAgICAgICAgPGZlYXR1cmVOYW1lcz4KICAgICAgICAgIEFyZWEgUm91bmRuZXNzIEJyaWdodG5lc3MgQ29tcGFjdG5lc3MgVGhpY2tuZXNzICJTaGFwZSBpbmRleCIKICAgICAgICAgICJMYXllciAxIC0gZmlsdGVyZWQiICJHTENNIFN0ZERldiAocXVpY2sgOC8xMSkgKGFsbCBkaXIuKSIKICAgICAgICAgICJHTERWIENvbnRyYXN0IChhbGwgZGlyLikiIExlbmd0aC9UaGlja25lc3MKICAgICAgICAgICJSYWRpdXMgb2YgbGFyZ2VzdCBlbmNsb3NlZCBlbGxpcHNlICIgVm9sdW1lIExlbmd0aC9XaWR0aAogICAgICAgICAgTGVuZ3RoICJSZWN0YW5ndWxhciBGaXQiCiAgICAgICAgICAiUmFkaXVzIG9mIHNtYWxsZXN0IGVuY2xvc2luZyBlbGxpcHNlIgogICAgICAgICAgIkdMQ00gU3RkRGV2IChhbGwgZGlyLikiICJOdW1iZXIgb2YgcGl4ZWxzIgogICAgICAgICAgIkdMQ00gQ29udHJhc3QgKHF1aWNrIDgvMTEpIChhbGwgZGlyLikiIERlbnNpdHkgIkVsbGlwdGljIEZpdCIKICAgICAgICAgICJSZWwuIEJvcmRlciB0byBJbWFnZSBCb3JkZXIiIEFzeW1tZXRyeSBXaWR0aCAiQm9yZGVyIGxlbmd0aCIKICAgICAgICAgICJMYXllciAxIC0gZmlsdGVyZWQiICJHTERWIENvbnRyYXN0IChxdWljayA4LzExKSAoYWxsIGRpci4pIjwvZmVhdHVyZU5hbWVzPgogICAgICAgIDxjbGFzc05hbWVzPgogICAgICAgICAgInRydWUgY2VsbHMiICJmYWxzZSBjZWxsIiBCb3JkZXItY2VsbDwvY2xhc3NOYW1lcz4KICAgICAgICA8Y2xhc3NDb2xvcj4KICAgICAgICAgIDAuIDAuIDI1NS4gMC4gMC4gMjU1LiAyNTUuIDAuIDE2MC4gMTkyLiAyNTUuIDAuPC9jbGFzc0NvbG9yPjwvbVBsb3RQYXJzPjwvY2xhc3NpZmllcj4KICAgIDxjbGFzc01hcHBpbmc+CiAgICAgICJ0cnVlIGNlbGxzIiAiZmFsc2UgY2VsbCIgQm9yZGVyLWNlbGw8L2NsYXNzTWFwcGluZz48L2NsYXNzaWZDb25maWc+CiAgPGNoZWNrc3VtPi0xNTAwODU2NDIzPC9jaGVja3N1bT48L0NsYXNzaWZpZXJDb25maWd1cmF0aW9uPgo8L29wZW5jdl9zdG9yYWdlPgoA" type="encoded_string_base64" name="vVal"></DValue>
							<DValue value="0" type="bool" name="bShared"></DValue>
							<DValue value="" type="string" name="strInstGUID"></DValue>
						</Params>
					</PropDscr>
					<PropDscr Flag="2147483650" strUserName="User" tChngTime="1393243930" group_id="procvrbl.global.prop">
						<PropDscrId GUID="5EB15E4B-593A-432f-A0ED-9B38627475D2" InstID="_temp_0"></PropDscrId>
						<LcnsInfo sLcnsId="" sPwd=""></LcnsInfo>
						<Scope GUID="00000000-0000-0000-0000-000000000000"></Scope>
						<Params>
							<DValue value="__temp_0" type="string" name="NameExpr"></DValue>
							<DValue value="23.5354149677161" type="double" name="vVal"></DValue>
							<DValue value="0" type="bool" name="bShared"></DValue>
							<DValue value="" type="string" name="strInstGUID"></DValue>
						</Params>
					</PropDscr>
					<PropDscr Flag="2147483650" strUserName="User" tChngTime="1392114775" group_id="procvrbl.global.prop">
						<PropDscrId GUID="5EB15E4B-593A-432f-A0ED-9B38627475D2" InstID="Slice Dist"></PropDscrId>
						<LcnsInfo sLcnsId="" sPwd=""></LcnsInfo>
						<Scope GUID="00000000-0000-0000-0000-000000000000"></Scope>
						<Params>
							<DValue value="_Slice Dist" type="string" name="NameExpr"></DValue>
							<DValue value="4.8508055555555591" type="double" name="vVal"></DValue>
							<DValue value="0" type="bool" name="bShared"></DValue>
							<DValue value="" type="string" name="strInstGUID"></DValue>
						</Params>
					</PropDscr>
					<PropDscr Flag="2147483648" strUserName="mspitale" tChngTime="1354143130" group_id="procvrbl.global.prop">
						<PropDscrId GUID="5EB15E4B-593A-432f-A0ED-9B38627475D2" InstID="OstB-thresh-ratio_OstB_HSC-high"></PropDscrId>
						<LcnsInfo sLcnsId="" sPwd=""></LcnsInfo>
						<Scope GUID="00000000-0000-0000-0000-000000000000"></Scope>
						<Params>
							<DValue value="_OstB-thresh-ratio_OstB_HSC-high" type="string" name="NameExpr"></DValue>
							<DValue value="13." type="double" name="vVal"></DValue>
							<DValue value="0" type="bool" name="bShared"></DValue>
							<DValue value="" type="string" name="strInstGUID"></DValue>
						</Params>
					</PropDscr>
					<PropDscr Flag="2147483650" strUserName="User" tChngTime="1397139249" group_id="procvrbl.global.prop">
						<PropDscrId GUID="5EB15E4B-593A-432f-A0ED-9B38627475D2" InstID="train-class-5"></PropDscrId>
						<LcnsInfo sLcnsId="" sPwd=""></LcnsInfo>
						<Scope GUID="00000000-0000-0000-0000-000000000000"></Scope>
						<Params>
							<DValue value="_train-class-5" type="string" name="NameExpr"></DValue>
							<DValue value="PD94bWwgdmVyc2lvbj0iMS4wIj8+CjxvcGVuY3Zfc3RvcmFnZT4KPENsYXNzaWZpZXJDb25maWd1cmF0aW9uPgogIDx2ZXJzaW9uPjI8L3ZlcnNpb24+CiAgPGZlYXR1cmVDb25maWc+CiAgICA8aXNPYmpCYXNlZD4xPC9pc09iakJhc2VkPgogICAgPGZlYXR1cmVOYW1lPgogICAgICBBcmVhIFJvdW5kbmVzcyBCcmlnaHRuZXNzIENvbXBhY3RuZXNzIFRoaWNrbmVzcyAiU2hhcGUgaW5kZXgiCiAgICAgICJTdGFuZGFyZCBkZXZpYXRpb24gTGF5ZXIgMSAtIGZpbHRlcmVkIgogICAgICAiR0xDTSBTdGREZXYgKHF1aWNrIDgvMTEpIChhbGwgZGlyLikiICJHTERWIENvbnRyYXN0IChhbGwgZGlyLikiCiAgICAgIExlbmd0aC9UaGlja25lc3MgIlJhZGl1cyBvZiBsYXJnZXN0IGVuY2xvc2VkIGVsbGlwc2UgIiBWb2x1bWUKICAgICAgTGVuZ3RoL1dpZHRoIExlbmd0aCAiUmVjdGFuZ3VsYXIgRml0IgogICAgICAiUmFkaXVzIG9mIHNtYWxsZXN0IGVuY2xvc2luZyBlbGxpcHNlIiAiR0xDTSBTdGREZXYgKGFsbCBkaXIuKSIKICAgICAgIk51bWJlciBvZiBwaXhlbHMiICJHTENNIENvbnRyYXN0IChxdWljayA4LzExKSAoYWxsIGRpci4pIiBEZW5zaXR5CiAgICAgICJFbGxpcHRpYyBGaXQiICJSZWwuIEJvcmRlciB0byBJbWFnZSBCb3JkZXIiIEFzeW1tZXRyeSBXaWR0aAogICAgICAiQm9yZGVyIGxlbmd0aCIgIkdMQ00gQ29udHJhc3QgTGF5ZXIgMSAtIGZpbHRlcmVkIChhbGwgZGlyLikiCiAgICAgICJHTERWIENvbnRyYXN0IChxdWljayA4LzExKSAoYWxsIGRpci4pIjwvZmVhdHVyZU5hbWU+CiAgICA8ZmVhdHVyZUlEPgogICAgICAiMDNFMDRFRDAtOTRERC00NWVlLTgwMUUtMTRENzBFNkUyNDE3fEFyZWEiCiAgICAgICIxMERCODEzNy1EQjY0LTRlMjAtODAzRi05MzU2QkYzREI0QTh8Um91bmRuZXNzIgogICAgICAiMTZCN0E1QjQtRDgwNy00YWIxLUI3NjktRDUzNkIzQzI2QjIwfEJyaWdodG5lc3MiCiAgICAgICIxRjAzRjhFQi1BMjFBLTRkNTMtQjlEQS0zOTFGRkUxQjgwNER8Q29tcGFjdG5lc3MiCiAgICAgICIzRTE3QkQ0OC1CMTg5LTRlY2YtQTE1My01NDVFQUUzMTMzOTR8VGhpY2tuZXNzIgogICAgICAiNDBDQzczMjQtOTZCNC00MDljLUI3ODYtQjE4NEMxMjU5MTk3fFNoYXBlIGluZGV4IgogICAgICAiNEIxMTY2N0UtMTQ0OS00NDBmLThEN0ItMEE0RDkwRTYyQjNFfFN0YW5kYXJkIGRldmlhdGlvbiBMYXllciAxIC0gZmlsdGVyZWQiCiAgICAgICI1MDgzOThCQi0wNEQ0LTQ1ZDgtQkE2MC1BRTVDQkZERTRCRUV8R0xDTSBTdGREZXYgKHF1aWNrIDgvMTEpIChhbGwgZGlyLikiCiAgICAgICI1QjQzMzczOS00QzlFLTRkOWMtODgwOS1GMzJBRDk0MDkxQTl8R0xEViBDb250cmFzdCAoYWxsIGRpci4pIgogICAgICAiNUMxMjc2MkEtMzJGQS00ZmJmLThFOTQtQjU0NDZDMzlDQ0YxfExlbmd0aC9UaGlja25lc3MiCiAgICAgICI2M0Q2RjExMC00MEZBLTQ1ZjItQUE0Qi0wQTU5REMxNzFEMjB8UmFkaXVzIG9mIGxhcmdlc3QgZW5jbG9zZWQgZWxsaXBzZSAiCiAgICAgICI2NTIyQzI3OS00OEVFLTQzMWQtOEYyMi1FNjVDQjBFQkRCRTV8Vm9sdW1lIgogICAgICAiN0Q1RDYwRDEtQzMxMC00OGRjLTlENUQtNjVCQUFBNDA2MkY1fExlbmd0aC9XaWR0aCIKICAgICAgIjkxQ0M0N0M3LTkzRDYtNDgyOS1BNTRGLTQ0RTg3MjY3RjM0MnxMZW5ndGgiCiAgICAgICJBMzJCNkYxMC1DMzc0LTQxMTEtQjAxQy0yM0Q2MjMzMTcxRkR8UmVjdGFuZ3VsYXIgRml0IgogICAgICAiQTc4RUI3RjYtRDI1Ny00NjExLTgyQkQtMUNFQUFFNDE4NEFGfFJhZGl1cyBvZiBzbWFsbGVzdCBlbmNsb3NpbmcgZWxsaXBzZSIKICAgICAgIkE4OTIyQkM1LTBFQjUtNDE2Yi05MEM0LUFGMTE0NDkyNTdGQnxHTENNIFN0ZERldiAoYWxsIGRpci4pIgogICAgICAiQUYwRDcxNjctQURFOC00MjQwLUFBQTQtQUMyQzE4OEU5QUY1fE51bWJlciBvZiBwaXhlbHMiCiAgICAgICJCNjI5ODMzNi1ENDM3LTQ2MTQtQTg4Ri0xRDE3QzE2OENFODJ8R0xDTSBDb250cmFzdCAocXVpY2sgOC8xMSkgKGFsbCBkaXIuKSIKICAgICAgQzU4NjlBMDEtRjZFMS00ZTI2LTg0RDgtMjY5M0VBRDk0REZEfERlbnNpdHkKICAgICAgIkM3QUVBNjI3LUI0MTktNDY4YS1CQzQwLTRBRTE2NjE3RDQ0M3xFbGxpcHRpYyBGaXQiCiAgICAgICJDQUREOTc2Mi0zODM2LTRjODItQTRFNi02QTNBN0E3ODFGN0Z8UmVsLiBCb3JkZXIgdG8gSW1hZ2UgQm9yZGVyIgogICAgICBEOUNDMDFGRi03QzNELTQ4NjEtOTYwOC0zOEQ4RUIyRDNDQ0N8QXN5bW1ldHJ5CiAgICAgIERFQTJEQ0IxLUJEODktNDk3Mi05NzFBLTY1QzFGNThGQTNDMHxXaWR0aAogICAgICAiRjRDRDJFQjAtRjJGQi00N2ZiLTg5QTMtMzY5RkU5QjU4MDg1fEJvcmRlciBsZW5ndGgiCiAgICAgICJGNjM0OTNDQi00MTJBLTQxZjctODc4OS01NzkxMkFDMTU3ODN8R0xDTSBDb250cmFzdCBMYXllciAxIC0gZmlsdGVyZWQgKGFsbCBkaXIuKSIKICAgICAgIkZDN0NFQkMyLTBERjgtNDFhOS1BRjQ2LUU3NTdGRjFGNTQ0MnxHTERWIENvbnRyYXN0IChxdWljayA4LzExKSAoYWxsIGRpci4pIjwvZmVhdHVyZUlEPgogICAgPGlzTm9ybWFsaXplZD4wPC9pc05vcm1hbGl6ZWQ+PC9mZWF0dXJlQ29uZmlnPgogIDxjbGFzc2lmQ29uZmlnPgogICAgPHR5cGU+MzwvdHlwZT4KICAgIDxjbGFzc2lmaWVyPgogICAgICA8bVRyZWUgdHlwZV9pZD0ib3BlbmN2LW1sLXRyZWUiPgogICAgICAgIDxpc19jbGFzc2lmaWVyPjE8L2lzX2NsYXNzaWZpZXI+CiAgICAgICAgPHZhcl9hbGw+Mjc8L3Zhcl9hbGw+CiAgICAgICAgPHZhcl9jb3VudD4yNzwvdmFyX2NvdW50PgogICAgICAgIDxvcmRfdmFyX2NvdW50PjI3PC9vcmRfdmFyX2NvdW50PgogICAgICAgIDxjYXRfdmFyX2NvdW50PjA8L2NhdF92YXJfY291bnQ+CiAgICAgICAgPHRyYWluaW5nX3BhcmFtcz4KICAgICAgICAgIDx1c2Vfc3Vycm9nYXRlcz4wPC91c2Vfc3Vycm9nYXRlcz4KICAgICAgICAgIDxtYXhfY2F0ZWdvcmllcz4xNTwvbWF4X2NhdGVnb3JpZXM+CiAgICAgICAgICA8bWF4X2RlcHRoPjM8L21heF9kZXB0aD4KICAgICAgICAgIDxtaW5fc2FtcGxlX2NvdW50PjE8L21pbl9zYW1wbGVfY291bnQ+CiAgICAgICAgICA8Y3Jvc3NfdmFsaWRhdGlvbl9mb2xkcz4yPC9jcm9zc192YWxpZGF0aW9uX2ZvbGRzPgogICAgICAgICAgPHVzZV8xc2VfcnVsZT4wPC91c2VfMXNlX3J1bGU+CiAgICAgICAgICA8dHJ1bmNhdGVfcHJ1bmVkX3RyZWU+MTwvdHJ1bmNhdGVfcHJ1bmVkX3RyZWU+CiAgICAgICAgICA8cHJpb3JzIHR5cGVfaWQ9Im9wZW5jdi1tYXRyaXgiPgogICAgICAgICAgICA8cm93cz4xPC9yb3dzPgogICAgICAgICAgICA8Y29scz4zPC9jb2xzPgogICAgICAgICAgICA8ZHQ+ZDwvZHQ+CiAgICAgICAgICAgIDxkYXRhPgogICAgICAgICAgICAgIDMuMzMzMzMzMzMzMzMzMzMzMWUtMDAxIDMuMzMzMzMzMzMzMzMzMzMzMWUtMDAxCiAgICAgICAgICAgICAgMy4zMzMzMzMzMzMzMzMzMzMxZS0wMDE8L2RhdGE+PC9wcmlvcnM+PC90cmFpbmluZ19wYXJhbXM+CiAgICAgICAgPHZhcl90eXBlPgogICAgICAgICAgMCAwIDAgMCAwIDAgMCAwIDAgMCAwIDAgMCAwIDAgMCAwIDAgMCAwIDAgMCAwIDAgMCAwIDA8L3Zhcl90eXBlPgogICAgICAgIDxjYXRfY291bnQgdHlwZV9pZD0ib3BlbmN2LW1hdHJpeCI+CiAgICAgICAgICA8cm93cz4xPC9yb3dzPgogICAgICAgICAgPGNvbHM+MTwvY29scz4KICAgICAgICAgIDxkdD5pPC9kdD4KICAgICAgICAgIDxkYXRhPgogICAgICAgICAgICAzPC9kYXRhPjwvY2F0X2NvdW50PgogICAgICAgIDxjYXRfbWFwIHR5cGVfaWQ9Im9wZW5jdi1tYXRyaXgiPgogICAgICAgICAgPHJvd3M+MTwvcm93cz4KICAgICAgICAgIDxjb2xzPjM8L2NvbHM+CiAgICAgICAgICA8ZHQ+aTwvZHQ+CiAgICAgICAgICA8ZGF0YT4KICAgICAgICAgICAgMCAxIDI8L2RhdGE+PC9jYXRfbWFwPgogICAgICAgIDxiZXN0X3RyZWVfaWR4PjA8L2Jlc3RfdHJlZV9pZHg+CiAgICAgICAgPG5vZGVzPgogICAgICAgICAgPF8+CiAgICAgICAgICAgIDxkZXB0aD4wPC9kZXB0aD4KICAgICAgICAgICAgPHNhbXBsZV9jb3VudD4yMDwvc2FtcGxlX2NvdW50PgogICAgICAgICAgICA8dmFsdWU+MC48L3ZhbHVlPgogICAgICAgICAgICA8bm9ybV9jbGFzc19pZHg+MDwvbm9ybV9jbGFzc19pZHg+CiAgICAgICAgICAgIDxUbj4yPC9Ubj4KICAgICAgICAgICAgPGNvbXBsZXhpdHk+MjwvY29tcGxleGl0eT4KICAgICAgICAgICAgPGFscGhhPjYuNjY2NjY2NjY2NjY2NjY1MmUtMDAxPC9hbHBoYT4KICAgICAgICAgICAgPG5vZGVfcmlzaz4yLjY2NjY2NjY2NjY2NjY2NjVlKzAwMDwvbm9kZV9yaXNrPgogICAgICAgICAgICA8dHJlZV9yaXNrPjQuNDQ0NDQ0NDQ0NDQ0NDQ2NGUtMDAxPC90cmVlX3Jpc2s+CiAgICAgICAgICAgIDx0cmVlX2Vycm9yPjguODg4ODg4ODg4ODg4ODg5NWUtMDAxPC90cmVlX2Vycm9yPgogICAgICAgICAgICA8c3BsaXRzPgogICAgICAgICAgICAgIDxfPjx2YXI+MTwvdmFyPgogICAgICAgICAgICAgICAgPHF1YWxpdHk+Mi40MDY5MjYzOTM1MDg5MTExZSswMDA8L3F1YWxpdHk+CiAgICAgICAgICAgICAgICA8bGU+Ni44NjA4OTU3NTI5MDY3OTkzZS0wMDE8L2xlPjwvXz48L3NwbGl0cz48L18+CiAgICAgICAgICA8Xz4KICAgICAgICAgICAgPGRlcHRoPjE8L2RlcHRoPgogICAgICAgICAgICA8c2FtcGxlX2NvdW50Pjc8L3NhbXBsZV9jb3VudD4KICAgICAgICAgICAgPHZhbHVlPjAuPC92YWx1ZT4KICAgICAgICAgICAgPG5vcm1fY2xhc3NfaWR4PjA8L25vcm1fY2xhc3NfaWR4PgogICAgICAgICAgICA8VG4+MTwvVG4+CiAgICAgICAgICAgIDxjb21wbGV4aXR5PjE8L2NvbXBsZXhpdHk+CiAgICAgICAgICAgIDxhbHBoYT40LjQ0NDQ0NDQ0NDQ0NDQ0NjRlLTAwMTwvYWxwaGE+CiAgICAgICAgICAgIDxub2RlX3Jpc2s+MS4xMTExMTExMTExMTExMTEyZSswMDA8L25vZGVfcmlzaz4KICAgICAgICAgICAgPHRyZWVfcmlzaz40LjQ0NDQ0NDQ0NDQ0NDQ0NjRlLTAwMTwvdHJlZV9yaXNrPgogICAgICAgICAgICA8dHJlZV9lcnJvcj42LjY2NjY2NjY2NjY2NjY2NzRlLTAwMTwvdHJlZV9lcnJvcj4KICAgICAgICAgICAgPHNwbGl0cz4KICAgICAgICAgICAgICA8Xz48dmFyPjg8L3Zhcj4KICAgICAgICAgICAgICAgIDxxdWFsaXR5PjIuNDQ0NDQ0NDE3OTUzNDkxMmUrMDAwPC9xdWFsaXR5PgogICAgICAgICAgICAgICAgPGxlPjkuNTQ2MzI0NDYyODkwNjI1MGUrMDAyPC9sZT48L18+PC9zcGxpdHM+PC9fPgogICAgICAgICAgPF8+CiAgICAgICAgICAgIDxkZXB0aD4yPC9kZXB0aD4KICAgICAgICAgICAgPHNhbXBsZV9jb3VudD41PC9zYW1wbGVfY291bnQ+CiAgICAgICAgICAgIDx2YWx1ZT4yLjwvdmFsdWU+CiAgICAgICAgICAgIDxub3JtX2NsYXNzX2lkeD4yPC9ub3JtX2NsYXNzX2lkeD4KICAgICAgICAgICAgPFRuPjIxNDc0ODM2NDc8L1RuPgogICAgICAgICAgICA8Y29tcGxleGl0eT4xPC9jb21wbGV4aXR5PgogICAgICAgICAgICA8YWxwaGE+MC48L2FscGhhPgogICAgICAgICAgICA8bm9kZV9yaXNrPjAuPC9ub2RlX3Jpc2s+CiAgICAgICAgICAgIDx0cmVlX3Jpc2s+MC48L3RyZWVfcmlzaz4KICAgICAgICAgICAgPHRyZWVfZXJyb3I+MC48L3RyZWVfZXJyb3I+PC9fPgogICAgICAgICAgPF8+CiAgICAgICAgICAgIDxkZXB0aD4yPC9kZXB0aD4KICAgICAgICAgICAgPHNhbXBsZV9jb3VudD4yPC9zYW1wbGVfY291bnQ+CiAgICAgICAgICAgIDx2YWx1ZT4wLjwvdmFsdWU+CiAgICAgICAgICAgIDxub3JtX2NsYXNzX2lkeD4wPC9ub3JtX2NsYXNzX2lkeD4KICAgICAgICAgICAgPFRuPjIxNDc0ODM2NDc8L1RuPgogICAgICAgICAgICA8Y29tcGxleGl0eT4xPC9jb21wbGV4aXR5PgogICAgICAgICAgICA8YWxwaGE+MC48L2FscGhhPgogICAgICAgICAgICA8bm9kZV9yaXNrPjAuPC9ub2RlX3Jpc2s+CiAgICAgICAgICAgIDx0cmVlX3Jpc2s+MC48L3RyZWVfcmlzaz4KICAgICAgICAgICAgPHRyZWVfZXJyb3I+MC48L3RyZWVfZXJyb3I+PC9fPgogICAgICAgICAgPF8+CiAgICAgICAgICAgIDxkZXB0aD4xPC9kZXB0aD4KICAgICAgICAgICAgPHNhbXBsZV9jb3VudD4xMzwvc2FtcGxlX2NvdW50PgogICAgICAgICAgICA8dmFsdWU+MS48L3ZhbHVlPgogICAgICAgICAgICA8bm9ybV9jbGFzc19pZHg+MTwvbm9ybV9jbGFzc19pZHg+CiAgICAgICAgICAgIDxUbj4wPC9Ubj4KICAgICAgICAgICAgPGNvbXBsZXhpdHk+MTwvY29tcGxleGl0eT4KICAgICAgICAgICAgPGFscGhhPjAuPC9hbHBoYT4KICAgICAgICAgICAgPG5vZGVfcmlzaz4yLjIyMjIyMjIyMjIyMjIyMzJlLTAwMTwvbm9kZV9yaXNrPgogICAgICAgICAgICA8dHJlZV9yaXNrPjAuPC90cmVlX3Jpc2s+CiAgICAgICAgICAgIDx0cmVlX2Vycm9yPjIuMjIyMjIyMjIyMjIyMjIyMWUtMDAxPC90cmVlX2Vycm9yPjwvXz48L25vZGVzPjwvbVRyZWU+CiAgICAgIDxtUGFycz4KICAgICAgICA8bWF4X2NhdGVnb3JpZXM+MTY8L21heF9jYXRlZ29yaWVzPgogICAgICAgIDxtYXhfZGVwdGg+MzwvbWF4X2RlcHRoPgogICAgICAgIDxtaW5fc2FtcGxlX2NvdW50PjE8L21pbl9zYW1wbGVfY291bnQ+CiAgICAgICAgPGN2X2ZvbGRzPjI8L2N2X2ZvbGRzPgogICAgICAgIDx1c2Vfc3Vycm9nYXRlcz4wPC91c2Vfc3Vycm9nYXRlcz4KICAgICAgICA8dXNlXzFzZV9ydWxlPjA8L3VzZV8xc2VfcnVsZT4KICAgICAgICA8dHJ1bmNhdGVfcHJ1bmVkX3RyZWU+MTwvdHJ1bmNhdGVfcHJ1bmVkX3RyZWU+CiAgICAgICAgPHJlZ3Jlc3Npb25fYWNjdXJhY3k+MC48L3JlZ3Jlc3Npb25fYWNjdXJhY3k+PC9tUGFycz4KICAgICAgPG1QcmlvcnM+CiAgICAgICAgMy4zMzMzMzM0MzI2NzQ0MDgwZS0wMDEgMy4zMzMzMzM0MzI2NzQ0MDgwZS0wMDEKICAgICAgICAzLjMzMzMzMzQzMjY3NDQwODBlLTAwMTwvbVByaW9ycz4KICAgICAgPG1QbG90UGFycz4KICAgICAgICA8ZmVhdHVyZU5hbWVzPgogICAgICAgICAgQXJlYSBSb3VuZG5lc3MgQnJpZ2h0bmVzcyBDb21wYWN0bmVzcyBUaGlja25lc3MgIlNoYXBlIGluZGV4IgogICAgICAgICAgIkxheWVyIDEgLSBmaWx0ZXJlZCIgIkdMQ00gU3RkRGV2IChxdWljayA4LzExKSAoYWxsIGRpci4pIgogICAgICAgICAgIkdMRFYgQ29udHJhc3QgKGFsbCBkaXIuKSIgTGVuZ3RoL1RoaWNrbmVzcwogICAgICAgICAgIlJhZGl1cyBvZiBsYXJnZXN0IGVuY2xvc2VkIGVsbGlwc2UgIiBWb2x1bWUgTGVuZ3RoL1dpZHRoCiAgICAgICAgICBMZW5ndGggIlJlY3Rhbmd1bGFyIEZpdCIKICAgICAgICAgICJSYWRpdXMgb2Ygc21hbGxlc3QgZW5jbG9zaW5nIGVsbGlwc2UiCiAgICAgICAgICAiR0xDTSBTdGREZXYgKGFsbCBkaXIuKSIgIk51bWJlciBvZiBwaXhlbHMiCiAgICAgICAgICAiR0xDTSBDb250cmFzdCAocXVpY2sgOC8xMSkgKGFsbCBkaXIuKSIgRGVuc2l0eSAiRWxsaXB0aWMgRml0IgogICAgICAgICAgIlJlbC4gQm9yZGVyIHRvIEltYWdlIEJvcmRlciIgQXN5bW1ldHJ5IFdpZHRoICJCb3JkZXIgbGVuZ3RoIgogICAgICAgICAgIkxheWVyIDEgLSBmaWx0ZXJlZCIgIkdMRFYgQ29udHJhc3QgKHF1aWNrIDgvMTEpIChhbGwgZGlyLikiPC9mZWF0dXJlTmFtZXM+CiAgICAgICAgPGNsYXNzTmFtZXM+CiAgICAgICAgICAidHJ1ZSBjZWxscyIgImZhbHNlIGNlbGwiIEJvcmRlci1jZWxsPC9jbGFzc05hbWVzPgogICAgICAgIDxjbGFzc0NvbG9yPgogICAgICAgICAgMC4gMC4gMjU1LiAwLiAwLiAyNTUuIDI1NS4gMC4gMTYwLiAxOTIuIDI1NS4gMC48L2NsYXNzQ29sb3I+PC9tUGxvdFBhcnM+PC9jbGFzc2lmaWVyPgogICAgPGNsYXNzTWFwcGluZz4KICAgICAgInRydWUgY2VsbHMiICJmYWxzZSBjZWxsIiBCb3JkZXItY2VsbDwvY2xhc3NNYXBwaW5nPjwvY2xhc3NpZkNvbmZpZz4KICA8Y2hlY2tzdW0+LTE1MDA4NTY0MjM8L2NoZWNrc3VtPjwvQ2xhc3NpZmllckNvbmZpZ3VyYXRpb24+Cjwvb3BlbmN2X3N0b3JhZ2U+CgA=" type="encoded_string_base64" name="vVal"></DValue>
							<DValue value="0" type="bool" name="bShared"></DValue>
							<DValue value="" type="string" name="strInstGUID"></DValue>
						</Params>
					</PropDscr>
					<PropDscr Flag="2147483650" strUserName="User" tChngTime="1406283401" group_id="procvrbl.global.prop">
						<PropDscrId GUID="5EB15E4B-593A-432f-A0ED-9B38627475D2" InstID="Bone-threshold_diff_neighbours"></PropDscrId>
						<LcnsInfo sLcnsId="" sPwd=""></LcnsInfo>
						<Scope GUID="00000000-0000-0000-0000-000000000000"></Scope>
						<Params>
							<DValue value="_Bone-threshold_diff_neighbours" type="string" name="NameExpr"></DValue>
							<DValue value="4." type="double" name="vVal"></DValue>
							<DValue value="0" type="bool" name="bShared"></DValue>
							<DValue value="" type="string" name="strInstGUID"></DValue>
						</Params>
					</PropDscr>
					<PropDscr Flag="2147483650" strUserName="User" tChngTime="1406283384" group_id="procvrbl.global.prop">
						<PropDscrId GUID="5EB15E4B-593A-432f-A0ED-9B38627475D2" InstID="Osteoblast-threshold_diff_neighbours"></PropDscrId>
						<LcnsInfo sLcnsId="" sPwd=""></LcnsInfo>
						<Scope GUID="00000000-0000-0000-0000-000000000000"></Scope>
						<Params>
							<DValue value="_Osteoblast-threshold_diff_neighbours" type="string" name="NameExpr"></DValue>
							<DValue value="8." type="double" name="vVal"></DValue>
							<DValue value="0" type="bool" name="bShared"></DValue>
							<DValue value="" type="string" name="strInstGUID"></DValue>
						</Params>
					</PropDscr>
					<PropDscr Flag="2147483650" strUserName="User" tChngTime="1389358122" group_id="procvrbl.global.prop">
						<PropDscrId GUID="5EB15E4B-593A-432f-A0ED-9B38627475D2" InstID="classification results"></PropDscrId>
						<LcnsInfo sLcnsId="" sPwd=""></LcnsInfo>
						<Scope GUID="00000000-0000-0000-0000-000000000000"></Scope>
						<Params>
							<DValue value="_classification results" type="string" name="NameExpr"></DValue>
							<DValue value="0" type="string" name="vVal"></DValue>
							<DValue value="0" type="bool" name="bShared"></DValue>
							<DValue value="" type="string" name="strInstGUID"></DValue>
						</Params>
					</PropDscr>
					<PropDscr Flag="2147483650" strUserName="User" tChngTime="1389358086" group_id="procvrbl.global.prop">
						<PropDscrId GUID="5EB15E4B-593A-432f-A0ED-9B38627475D2" InstID="Classification"></PropDscrId>
						<LcnsInfo sLcnsId="" sPwd=""></LcnsInfo>
						<Scope GUID="00000000-0000-0000-0000-000000000000"></Scope>
						<Params>
							<DValue value="_Classification" type="string" name="NameExpr"></DValue>
							<DValue value="0" type="string" name="vVal"></DValue>
							<DValue value="0" type="bool" name="bShared"></DValue>
							<DValue value="" type="string" name="strInstGUID"></DValue>
						</Params>
					</PropDscr>
					<PropDscr Flag="2147483648" strUserName="mspitale" tChngTime="1355225801" group_id="procvrbl.global.prop">
						<PropDscrId GUID="5EB15E4B-593A-432f-A0ED-9B38627475D2" InstID="OstB-thresh-Layer2-filtered-low"></PropDscrId>
						<LcnsInfo sLcnsId="" sPwd=""></LcnsInfo>
						<Scope GUID="00000000-0000-0000-0000-000000000000"></Scope>
						<Params>
							<DValue value="_OstB-thresh-Layer2-filtered-low" type="string" name="NameExpr"></DValue>
							<DValue value="10." type="double" name="vVal"></DValue>
							<DValue value="0" type="bool" name="bShared"></DValue>
							<DValue value="" type="string" name="strInstGUID"></DValue>
						</Params>
					</PropDscr>
					<PropDscr Flag="2147483648" strUserName="mspitale" tChngTime="1354143083" group_id="procvrbl.global.prop">
						<PropDscrId GUID="5EB15E4B-593A-432f-A0ED-9B38627475D2" InstID="OstB-thresh-ratio_OstB_HSC-low"></PropDscrId>
						<LcnsInfo sLcnsId="" sPwd=""></LcnsInfo>
						<Scope GUID="00000000-0000-0000-0000-000000000000"></Scope>
						<Params>
							<DValue value="_OstB-thresh-ratio_OstB_HSC-low" type="string" name="NameExpr"></DValue>
							<DValue value="2." type="double" name="vVal"></DValue>
							<DValue value="0" type="bool" name="bShared"></DValue>
							<DValue value="" type="string" name="strInstGUID"></DValue>
						</Params>
					</PropDscr>
					<PropDscr Flag="2147483648" strUserName="mspitale" tChngTime="1354142967" group_id="procvrbl.global.prop">
						<PropDscrId GUID="5EB15E4B-593A-432f-A0ED-9B38627475D2" InstID="OstB-thresh-diff_neigh-high"></PropDscrId>
						<LcnsInfo sLcnsId="" sPwd=""></LcnsInfo>
						<Scope GUID="00000000-0000-0000-0000-000000000000"></Scope>
						<Params>
							<DValue value="_OstB-thresh-diff_neigh-high" type="string" name="NameExpr"></DValue>
							<DValue value="6." type="double" name="vVal"></DValue>
							<DValue value="0" type="bool" name="bShared"></DValue>
							<DValue value="" type="string" name="strInstGUID"></DValue>
						</Params>
					</PropDscr>
					<PropDscr Flag="2147483648" strUserName="mspitale" tChngTime="1355225793" group_id="procvrbl.global.prop">
						<PropDscrId GUID="5EB15E4B-593A-432f-A0ED-9B38627475D2" InstID="OstB-thresh-Layer2-filtered-high"></PropDscrId>
						<LcnsInfo sLcnsId="" sPwd=""></LcnsInfo>
						<Scope GUID="00000000-0000-0000-0000-000000000000"></Scope>
						<Params>
							<DValue value="_OstB-thresh-Layer2-filtered-high" type="string" name="NameExpr"></DValue>
							<DValue value="12." type="double" name="vVal"></DValue>
							<DValue value="0" type="bool" name="bShared"></DValue>
							<DValue value="" type="string" name="strInstGUID"></DValue>
						</Params>
					</PropDscr>
					<PropDscr Flag="2147483648" strUserName="mspitale" tChngTime="1352490679" group_id="procvrbl.global.prop">
						<PropDscrId GUID="5EB15E4B-593A-432f-A0ED-9B38627475D2" InstID="HSC-threshold_diff_neighbours"></PropDscrId>
						<LcnsInfo sLcnsId="" sPwd=""></LcnsInfo>
						<Scope GUID="00000000-0000-0000-0000-000000000000"></Scope>
						<Params>
							<DValue value="_HSC-threshold_diff_neighbours" type="string" name="NameExpr"></DValue>
							<DValue value="68." type="double" name="vVal"></DValue>
							<DValue value="0" type="bool" name="bShared"></DValue>
							<DValue value="" type="string" name="strInstGUID"></DValue>
						</Params>
					</PropDscr>
					<PropDscr Flag="2147483648" strUserName="mspitale" tChngTime="1354142949" group_id="procvrbl.global.prop">
						<PropDscrId GUID="5EB15E4B-593A-432f-A0ED-9B38627475D2" InstID="OstB-thresh-diff_neigh-low"></PropDscrId>
						<LcnsInfo sLcnsId="" sPwd=""></LcnsInfo>
						<Scope GUID="00000000-0000-0000-0000-000000000000"></Scope>
						<Params>
							<DValue value="_OstB-thresh-diff_neigh-low" type="string" name="NameExpr"></DValue>
							<DValue value="3." type="double" name="vVal"></DValue>
							<DValue value="0" type="bool" name="bShared"></DValue>
							<DValue value="" type="string" name="strInstGUID"></DValue>
						</Params>
					</PropDscr>
					<PropDscr Flag="2" strUserName="dkeller" tChngTime="1393518358" group_id="coor.pos.object.prop">
						<PropDscrId GUID="5CA8F7E8-2281-4b45-8EBD-D3F7986B524E" InstID="Z Max"></PropDscrId>
						<LcnsInfo sLcnsId="" sPwd=""></LcnsInfo>
						<Scope GUID="00000000-0000-0000-0000-000000000000"></Scope>
						<DUnitInfo Conversion="3" UnitType="1" Dim="1"></DUnitInfo>
						<Params></Params>
					</PropDscr>
					<PropDscr Flag="0" strUserName="User" tChngTime="1395942417" group_id="ext.geom.object.prop">
						<PropDscrId GUID="5C12762A-32FA-4fbf-8E94-B5446C39CCF1" InstID="Length/Thickness"></PropDscrId>
						<LcnsInfo sLcnsId="" sPwd=""></LcnsInfo>
						<Scope GUID="00000000-0000-0000-0000-000000000000"></Scope>
						<Params></Params>
					</PropDscr>
					<PropDscr Flag="0" strUserName="User" tChngTime="1393434126" group_id="All directions.GLDV Contrast.haralik.texture.object.prop">
						<PropDscrId GUID="5B433739-4C9E-4d9c-8809-F32AD94091A9" InstID="GLDV Contrast (all dir.)"></PropDscrId>
						<LcnsInfo sLcnsId="" sPwd=""></LcnsInfo>
						<Scope GUID="00000000-0000-0000-0000-000000000000"></Scope>
						<Params></Params>
					</PropDscr>
					<PropDscr Flag="0" strUserName="User" tChngTime="1393434126" group_id="All directions.GLCM StdDev (quick 8/11).haralik.texture.object.prop">
						<PropDscrId GUID="508398BB-04D4-45d8-BA60-AE5CBFDE4BEE" InstID="GLCM StdDev (quick 8/11) (all dir.)"></PropDscrId>
						<LcnsInfo sLcnsId="" sPwd=""></LcnsInfo>
						<Scope GUID="00000000-0000-0000-0000-000000000000"></Scope>
						<Params></Params>
					</PropDscr>
					<PropDscr Flag="0" strUserName="User" tChngTime="1393435267" group_id="stdev.chnl.object.prop">
						<PropDscrId GUID="4B11667E-1449-440f-8D7B-0A4D90E62B3E" InstID="Standard deviation Layer 1 - filtered"></PropDscrId>
						<LcnsInfo sLcnsId="" sPwd=""></LcnsInfo>
						<Scope GUID="00000000-0000-0000-0000-000000000000"></Scope>
						<Params>
							<DValue type="img_chnl" value="Layer 1 - filtered" scope="" name="valChnl"></DValue>
						</Params>
					</PropDscr>
					<PropDscr Flag="2" strUserName="mspitale" tChngTime="1354133850" group_id="shape.geom.object.prop">
						<PropDscrId GUID="40CC7324-96B4-409c-B786-B184C1259197" InstID="Shape index"></PropDscrId>
						<LcnsInfo sLcnsId="" sPwd=""></LcnsInfo>
						<Scope GUID="00000000-0000-0000-0000-000000000000"></Scope>
						<Params></Params>
					</PropDscr>
					<PropDscr Flag="0" strUserName="User" tChngTime="1395942417" group_id="ext.geom.object.prop">
						<PropDscrId GUID="3E17BD48-B189-4ecf-A153-545EAE313394" InstID="Thickness"></PropDscrId>
						<LcnsInfo sLcnsId="" sPwd=""></LcnsInfo>
						<Scope GUID="00000000-0000-0000-0000-000000000000"></Scope>
						<DUnitInfo Conversion="0" UnitType="1" Dim="1"></DUnitInfo>
						<Params></Params>
					</PropDscr>
					<PropDscr Flag="2" strUserName="User" tChngTime="1376481842" group_id="mdifnei.nghb.chnl.object.prop">
						<PropDscrId GUID="296513A7-734F-4219-A9E0-7F27773C28F3" InstID="Mean Diff. to neighbors Layer 1 - filtered (30)"></PropDscrId>
						<LcnsInfo sLcnsId="" sPwd=""></LcnsInfo>
						<Scope GUID="00000000-0000-0000-0000-000000000000"></Scope>
						<Params>
							<DValue type="img_chnl" value="Layer 1 - filtered" scope="" name="valChnl"></DValue>
							<DValue value="30" type="int" name="iDist"></DValue>
						</Params>
					</PropDscr>
					<PropDscr Flag="2" strUserName="User" tChngTime="1375891722" group_id="mdifnei.nghb.chnl.object.prop">
						<PropDscrId GUID="296513A7-734F-4219-A9E0-7F27773C28F3" InstID="Mean Diff. to neighbors Layer 2 filtered (60)"></PropDscrId>
						<LcnsInfo sLcnsId="" sPwd=""></LcnsInfo>
						<Scope GUID="00000000-0000-0000-0000-000000000000"></Scope>
						<Params>
							<DValue type="img_chnl" value="Layer 2 filtered" scope="" name="valChnl"></DValue>
							<DValue value="60" type="int" name="iDist"></DValue>
						</Params>
					</PropDscr>
					<PropDscr Flag="2" strUserName="mspitale" tChngTime="1355225528" group_id="mdifnei.nghb.chnl.object.prop">
						<PropDscrId GUID="296513A7-734F-4219-A9E0-7F27773C28F3" InstID="Mean Diff. to neighbors Layer 4 filtered (100)"></PropDscrId>
						<LcnsInfo sLcnsId="" sPwd=""></LcnsInfo>
						<Scope GUID="00000000-0000-0000-0000-000000000000"></Scope>
						<Params>
							<DValue type="img_chnl" value="Layer 2 filtered" scope="" name="valChnl"></DValue>
							<DValue value="100" type="int" name="iDist"></DValue>
						</Params>
					</PropDscr>
					<PropDscr Flag="2" strUserName="User" tChngTime="1390481126" group_id="mdifnei.nghb.chnl.object.prop">
						<PropDscrId GUID="296513A7-734F-4219-A9E0-7F27773C28F3" InstID="Mean Diff. to neighbors Layer 3 filtered (70)"></PropDscrId>
						<LcnsInfo sLcnsId="" sPwd=""></LcnsInfo>
						<Scope GUID="00000000-0000-0000-0000-000000000000"></Scope>
						<Params>
							<DValue type="img_chnl" value="Layer 3 filtered" scope="" name="valChnl"></DValue>
							<DValue value="70" type="int" name="iDist"></DValue>
						</Params>
					</PropDscr>
					<PropDscr Flag="2" strUserName="User" tChngTime="1375971977" group_id="shape.geom.object.prop">
						<PropDscrId GUID="1F03F8EB-A21A-4d53-B9DA-391FFE1B804D" InstID="Compactness"></PropDscrId>
						<LcnsInfo sLcnsId="" sPwd=""></LcnsInfo>
						<Scope GUID="00000000-0000-0000-0000-000000000000"></Scope>
						<Params></Params>
					</PropDscr>
					<PropDscr Flag="6" strUserName="User" tChngTime="1372171816" group_id="mean.chnl.object.prop">
						<PropDscrId GUID="16B7A5B4-D807-4ab1-B769-D536B3C26B20" InstID="Brightness"></PropDscrId>
						<LcnsInfo sLcnsId="" sPwd=""></LcnsInfo>
						<Scope GUID="00000000-0000-0000-0000-000000000000"></Scope>
						<Params></Params>
					</PropDscr>
					<PropDscr Flag="2" strUserName="mspitale" tChngTime="1352488261" group_id="shape.geom.object.prop">
						<PropDscrId GUID="10DB8137-DB64-4e20-803F-9356BF3DB4A8" InstID="Roundness"></PropDscrId>
						<LcnsInfo sLcnsId="" sPwd=""></LcnsInfo>
						<Scope GUID="00000000-0000-0000-0000-000000000000"></Scope>
						<Params></Params>
					</PropDscr>
					<PropDscr Flag="65538" strUserName="mspitale" tChngTime="1353350844" group_id="ext.geom.object.prop">
						<PropDscrId GUID="03E04ED0-94DD-45ee-801E-14D70E6E2417" InstID="Area"></PropDscrId>
						<LcnsInfo sLcnsId="" sPwd=""></LcnsInfo>
						<Scope GUID="00000000-0000-0000-0000-000000000000"></Scope>
						<DUnitInfo Conversion="0" UnitType="9" Dim="2"></DUnitInfo>
						<Params></Params>
					</PropDscr>
				</AllProps>
				<UserGroups></UserGroups>
			</PropTree>
			<Brightness>
				<Map MapName="main">
					<ChnlWghtBrght>
						<BrghtWght val="1." chnl="0"></BrghtWght>
						<BrghtWght val="1." chnl="1"></BrghtWght>
						<BrghtWght val="1." chnl="2"></BrghtWght>
						<BrghtWght val="0." chnl="3"></BrghtWght>
						<BrghtWght val="0." chnl="4"></BrghtWght>
						<BrghtWght val="0." chnl="5"></BrghtWght>
					</ChnlWghtBrght>
				</Map>
			</Brightness>
			<AllVrblClss></AllVrblClss>
			<AllSubClss>
				<Clss Id="2" PrfdGrp="2">
					<SubClss></SubClss>
					<SubGrp></SubGrp>
				</Clss>
				<Clss Id="7" PrfdGrp="7">
					<SubClss></SubClss>
					<SubGrp></SubGrp>
				</Clss>
				<Clss Id="9" PrfdGrp="9">
					<SubClss></SubClss>
					<SubGrp></SubGrp>
				</Clss>
				<Clss Id="1" PrfdGrp="1">
					<SubClss></SubClss>
					<SubGrp></SubGrp>
				</Clss>
				<Clss Id="14" PrfdGrp="14">
					<SubClss></SubClss>
					<SubGrp></SubGrp>
				</Clss>
				<Clss Id="15" PrfdGrp="15">
					<SubClss></SubClss>
					<SubGrp></SubGrp>
				</Clss>
				<Clss Id="17" PrfdGrp="17">
					<SubClss></SubClss>
					<SubGrp></SubGrp>
				</Clss>
				<Clss Id="18" PrfdGrp="18">
					<SubClss></SubClss>
					<SubGrp></SubGrp>
				</Clss>
				<Clss Id="19" PrfdGrp="19">
					<SubClss></SubClss>
					<SubGrp></SubGrp>
				</Clss>
				<Clss Id="20" PrfdGrp="20">
					<SubClss></SubClss>
					<SubGrp></SubGrp>
				</Clss>
				<Clss Id="21" PrfdGrp="21">
					<SubClss></SubClss>
					<SubGrp></SubGrp>
				</Clss>
				<Clss Id="22" PrfdGrp="22">
					<SubClss></SubClss>
					<SubGrp></SubGrp>
				</Clss>
				<Clss Id="24" PrfdGrp="24">
					<SubClss></SubClss>
					<SubGrp></SubGrp>
				</Clss>
				<Clss Id="25" PrfdGrp="25">
					<SubClss></SubClss>
					<SubGrp></SubGrp>
				</Clss>
				<Clss Id="26" PrfdGrp="26">
					<SubClss></SubClss>
					<SubGrp></SubGrp>
				</Clss>
				<Clss Id="27" PrfdGrp="27">
					<SubClss></SubClss>
					<SubGrp></SubGrp>
				</Clss>
			</AllSubClss>
			<AllTerm>
				<Term TermEvalType="0">
					<TermBase ClssId="2" flags="0" sComment="">
						<Weight>
							<DValue value="1" type="int"></DValue>
						</Weight>
					</TermBase>
				</Term>
				<Term TermEvalType="0">
					<TermBase ClssId="7" flags="0" sComment="">
						<Weight>
							<DValue value="1" type="int"></DValue>
						</Weight>
					</TermBase>
				</Term>
				<Term TermEvalType="6">
					<TermClause>
						<TermBase ClssId="9" flags="0" sComment="">
							<Weight>
								<DValue value="0.29999999999999999" type="double"></DValue>
							</Weight>
						</TermBase>
						<PropDscrId GUID="E869FC89-440F-41e4-A7DF-1E9DE9040CEC" InstID="Ratio-red_blue"></PropDscrId>
						<PropHist>
							<X Val="0."></X>
							<X Val="0.16666666666666666"></X>
							<X Val="0.33333333333333331"></X>
							<X Val="0.5"></X>
							<X Val="0.66666666666666663"></X>
							<X Val="0.83333333333333326"></X>
							<X Val="1."></X>
							<Y Val="0."></Y>
							<Y Val="2.9999999999999999e-002"></Y>
							<Y Val="0.14999999999999999"></Y>
							<Y Val="0.5"></Y>
							<Y Val="0.84999999999999998"></Y>
							<Y Val="0.96999999999999997"></Y>
							<Y Val="1."></Y>
							<Y Val="2."></Y>
							<Y Val="13."></Y>
							<Incr Val="0.17999999999999999"></Incr>
							<Incr Val="0.71999999999999997"></Incr>
							<Incr Val="2.0999999999999996"></Incr>
							<Incr Val="2.1000000000000005"></Incr>
							<Incr Val="0.72000000000000008"></Incr>
							<Incr Val="0.18000000000000008"></Incr>
							<XMin>
								<DValue value="11" type="procVarId"></DValue>
							</XMin>
							<XMax>
								<DValue value="12" type="procVarId"></DValue>
							</XMax>
							<DUnitInfo Conversion="-1" UnitType="0" Dim="0"></DUnitInfo>
						</PropHist>
					</TermClause>
					<TermClause>
						<TermBase ClssId="9" flags="0" sComment="">
							<Weight>
								<DValue value="1" type="int"></DValue>
							</Weight>
						</TermBase>
						<PropDscrId GUID="296513A7-734F-4219-A9E0-7F27773C28F3" InstID="Mean Diff. to neighbors Layer 4 filtered (100)"></PropDscrId>
						<PropHist>
							<X Val="0."></X>
							<X Val="0.16666666666666666"></X>
							<X Val="0.33333333333333331"></X>
							<X Val="0.5"></X>
							<X Val="0.66666666666666663"></X>
							<X Val="0.83333333333333326"></X>
							<X Val="1."></X>
							<Y Val="0."></Y>
							<Y Val="2.9999999999999999e-002"></Y>
							<Y Val="0.14999999999999999"></Y>
							<Y Val="0.5"></Y>
							<Y Val="0.84999999999999998"></Y>
							<Y Val="0.96999999999999997"></Y>
							<Y Val="1."></Y>
							<Y Val="3."></Y>
							<Y Val="6."></Y>
							<Incr Val="0.17999999999999999"></Incr>
							<Incr Val="0.71999999999999997"></Incr>
							<Incr Val="2.0999999999999996"></Incr>
							<Incr Val="2.1000000000000005"></Incr>
							<Incr Val="0.72000000000000008"></Incr>
							<Incr Val="0.18000000000000008"></Incr>
							<XMin>
								<DValue value="4" type="procVarId"></DValue>
							</XMin>
							<XMax>
								<DValue value="10" type="procVarId"></DValue>
							</XMax>
							<DUnitInfo Conversion="-1" UnitType="0" Dim="0"></DUnitInfo>
						</PropHist>
					</TermClause>
					<TermClause>
						<TermBase ClssId="9" flags="0" sComment="">
							<Weight>
								<DValue value="1" type="int"></DValue>
							</Weight>
						</TermBase>
						<PropDscrId GUID="44411C83-609B-4758-93D3-FF62DF246855" InstID="Mean Layer 2 filtered"></PropDscrId>
						<PropHist>
							<X Val="0."></X>
							<X Val="0.16666666666666666"></X>
							<X Val="0.33333333333333331"></X>
							<X Val="0.5"></X>
							<X Val="0.66666666666666663"></X>
							<X Val="0.83333333333333326"></X>
							<X Val="1."></X>
							<Y Val="0."></Y>
							<Y Val="2.9999999999999999e-002"></Y>
							<Y Val="0.14999999999999999"></Y>
							<Y Val="0.5"></Y>
							<Y Val="0.84999999999999998"></Y>
							<Y Val="0.96999999999999997"></Y>
							<Y Val="1."></Y>
							<Y Val="10."></Y>
							<Y Val="12."></Y>
							<Incr Val="0.17999999999999999"></Incr>
							<Incr Val="0.71999999999999997"></Incr>
							<Incr Val="2.0999999999999996"></Incr>
							<Incr Val="2.1000000000000005"></Incr>
							<Incr Val="0.72000000000000008"></Incr>
							<Incr Val="0.18000000000000008"></Incr>
							<XMin>
								<DValue value="13" type="procVarId"></DValue>
							</XMin>
							<XMax>
								<DValue value="9" type="procVarId"></DValue>
							</XMax>
							<DUnitInfo Conversion="-1" UnitType="0" Dim="0"></DUnitInfo>
						</PropHist>
					</TermClause>
					<TermBase ClssId="9" flags="0" sComment="">
						<Weight>
							<DValue value="1" type="int"></DValue>
						</Weight>
					</TermBase>
				</Term>
				<Term TermEvalType="0">
					<TermBase ClssId="1" flags="0" sComment="">
						<Weight>
							<DValue value="1" type="int"></DValue>
						</Weight>
					</TermBase>
				</Term>
				<Term TermEvalType="0">
					<TermBase ClssId="14" flags="0" sComment="">
						<Weight>
							<DValue value="1" type="int"></DValue>
						</Weight>
					</TermBase>
				</Term>
				<Term TermEvalType="0">
					<TermBase ClssId="15" flags="0" sComment="">
						<Weight>
							<DValue value="1" type="int"></DValue>
						</Weight>
					</TermBase>
				</Term>
				<Term TermEvalType="0">
					<TermBase ClssId="17" flags="0" sComment="">
						<Weight>
							<DValue value="1" type="int"></DValue>
						</Weight>
					</TermBase>
				</Term>
				<Term TermEvalType="0">
					<TermBase ClssId="18" flags="0" sComment="">
						<Weight>
							<DValue value="1" type="int"></DValue>
						</Weight>
					</TermBase>
				</Term>
				<Term TermEvalType="0">
					<TermBase ClssId="19" flags="0" sComment="">
						<Weight>
							<DValue value="1" type="int"></DValue>
						</Weight>
					</TermBase>
				</Term>
				<Term TermEvalType="0">
					<TermBase ClssId="20" flags="0" sComment="">
						<Weight>
							<DValue value="1" type="int"></DValue>
						</Weight>
					</TermBase>
				</Term>
				<Term TermEvalType="0">
					<TermBase ClssId="21" flags="0" sComment="">
						<Weight>
							<DValue value="1" type="int"></DValue>
						</Weight>
					</TermBase>
				</Term>
				<Term TermEvalType="0">
					<TermBase ClssId="22" flags="0" sComment="">
						<Weight>
							<DValue value="1" type="int"></DValue>
						</Weight>
					</TermBase>
				</Term>
				<Term TermEvalType="0">
					<TermBase ClssId="24" flags="0" sComment="">
						<Weight>
							<DValue value="1" type="int"></DValue>
						</Weight>
					</TermBase>
				</Term>
				<Term TermEvalType="0">
					<TermBase ClssId="25" flags="0" sComment="">
						<Weight>
							<DValue value="1" type="int"></DValue>
						</Weight>
					</TermBase>
				</Term>
				<Term TermEvalType="0">
					<TermBase ClssId="26" flags="0" sComment="">
						<Weight>
							<DValue value="1" type="int"></DValue>
						</Weight>
					</TermBase>
				</Term>
				<Term TermEvalType="0">
					<TermBase ClssId="27" flags="0" sComment="">
						<Weight>
							<DValue value="1" type="int"></DValue>
						</Weight>
					</TermBase>
				</Term>
			</AllTerm>
		</ClssHrchy>
		<MapVrblCntnr></MapVrblCntnr>
		<FtrListVrblCntnr></FtrListVrblCntnr>
		<CoordVrblCntnr></CoordVrblCntnr>
		<ROIVrblCntnr></ROIVrblCntnr>
		<ImgObjListVrblCntnr>
			<ImgObjListVrbl strName="o_list-train5">
				<Scope GUID="00000000-0000-0000-0000-000000000000"></Scope>
			</ImgObjListVrbl>
		</ImgObjListVrblCntnr>
		<ArrayCntnr>
			<Arrays></Arrays>
			<ArrayVrbls></ArrayVrbls>
		</ArrayCntnr>
		<Smpls>
			<AllClss>
				<SmplList ClssId="2"></SmplList>
				<SmplList ClssId="7"></SmplList>
				<SmplList ClssId="9"></SmplList>
				<SmplList ClssId="1"></SmplList>
				<SmplList ClssId="14"></SmplList>
				<SmplList ClssId="15"></SmplList>
				<SmplList ClssId="17"></SmplList>
				<SmplList ClssId="18"></SmplList>
				<SmplList ClssId="19"></SmplList>
				<SmplList ClssId="20"></SmplList>
				<SmplList ClssId="21"></SmplList>
				<SmplList ClssId="22"></SmplList>
				<SmplList ClssId="24"></SmplList>
				<SmplList ClssId="25"></SmplList>
				<SmplList ClssId="26"></SmplList>
				<SmplList ClssId="27"></SmplList>
			</AllClss>
			<AllProp></AllProp>
		</Smpls>
		<plugin-list>
			<plugin name="Definiens Basic Process Algorithms" version="0.1"></plugin>
			<plugin name="Definiens Internal Export Process Algorithms" version="0.1"></plugin>
			<plugin name="Definiens Filtering Algorithms" version="0.1"></plugin>
			<plugin name="Definiens Internal Process Algorithms" version="0.1"></plugin>
			<plugin name="Definiens classification and regression tree algorithms" version="0.1"></plugin>
		</plugin-list>
	</ObjectDependencies>
	<CustProcAlgrList></CustProcAlgrList>
	<ProcessList>
		<ProcBase Name="Measure distance in 3D" bLoopChg="0" bExpand="1" bActive="1" bAutoName="0" bSubrtn="0" sComment="">
			<LcnsInfo sLcnsId="" sPwd=""></LcnsInfo>
			<vrblValMaxCycle>
				<DValue value="1." type="double"></DValue>
			</vrblValMaxCycle>
			<Algorithm guid="A8BA5775-CC39-4194-9A6A-A64872EE1F81">
				<Params></Params>
			</Algorithm>
			<Domain guid="CC9F2C30-4DB0-4ef2-B864-63560D1D6BF3">
				<Params>
					<DValue type="threshold" name="valThrsh"></DValue>
					<DValue type="threshold" name="valThrsh2"></DValue>
					<DValue value="Active Map" type="string" name="valMap"></DValue>
				</Params>
			</Domain>
			<SubProc>
				<ProcBase Name="Initialise" bLoopChg="0" bExpand="1" bActive="1" bAutoName="0" bSubrtn="0" sComment="">
					<LcnsInfo sLcnsId="" sPwd=""></LcnsInfo>
					<vrblValMaxCycle>
						<DValue value="1." type="double"></DValue>
					</vrblValMaxCycle>
					<Algorithm guid="A8BA5775-CC39-4194-9A6A-A64872EE1F81">
						<Params></Params>
					</Algorithm>
					<Domain guid="CC9F2C30-4DB0-4ef2-B864-63560D1D6BF3">
						<Params>
							<DValue type="threshold" name="valThrsh"></DValue>
							<DValue type="threshold" name="valThrsh2"></DValue>
							<DValue value="From Parent" type="string" name="valMap"></DValue>
						</Params>
					</Domain>
					<SubProc>
						<ProcBase Name="Reset" bLoopChg="0" bExpand="1" bActive="1" bAutoName="0" bSubrtn="0" sComment="">
							<LcnsInfo sLcnsId="" sPwd=""></LcnsInfo>
							<vrblValMaxCycle>
								<DValue value="1." type="double"></DValue>
							</vrblValMaxCycle>
							<Algorithm guid="A8BA5775-CC39-4194-9A6A-A64872EE1F81">
								<Params></Params>
							</Algorithm>
							<Domain guid="CC9F2C30-4DB0-4ef2-B864-63560D1D6BF3">
								<Params>
									<DValue type="threshold" name="valThrsh"></DValue>
									<DValue type="threshold" name="valThrsh2"></DValue>
									<DValue value="From Parent" type="string" name="valMap"></DValue>
								</Params>
							</Domain>
							<SubProc>
								<ProcBase Name="delete 'Whole cells'" bLoopChg="0" bExpand="1" bActive="1" bAutoName="1" bSubrtn="0" sComment="">
									<LcnsInfo sLcnsId="" sPwd=""></LcnsInfo>
									<vrblValMaxCycle>
									<DValue value="1." type="double"></DValue>
									</vrblValMaxCycle>
									<Algorithm guid="4D72CCF3-EB44-4dcb-B5E1-70CA007D50CE">
									<Params>
									<DValue type="lvlName" name="valMapLvl">
									<MapLvlProxy strName="Whole cells" bVrbl="0">
									<Assignment MapLvl="1" MapName="main"></Assignment>
									<Scope GUID="00000000-0000-0000-0000-000000000000"></Scope>
									</MapLvlProxy>
									</DValue>
									</Params>
									</Algorithm>
									<Domain guid="CC9F2C30-4DB0-4ef2-B864-63560D1D6BF3">
									<Params>
									<DValue type="threshold" name="valThrsh"></DValue>
									<DValue type="threshold" name="valThrsh2"></DValue>
									<DValue value="From Parent" type="string" name="valMap"></DValue>
									</Params>
									</Domain>
									<SubProc></SubProc>
								</ProcBase>
								<ProcBase Name="delete 'Subcellular'" bLoopChg="0" bExpand="1" bActive="1" bAutoName="1" bSubrtn="0" sComment="">
									<LcnsInfo sLcnsId="" sPwd=""></LcnsInfo>
									<vrblValMaxCycle>
									<DValue value="1." type="double"></DValue>
									</vrblValMaxCycle>
									<Algorithm guid="4D72CCF3-EB44-4dcb-B5E1-70CA007D50CE">
									<Params>
									<DValue type="lvlName" name="valMapLvl">
									<MapLvlProxy strName="Subcellular" bVrbl="0">
									<Assignment MapLvl="2" MapName="main"></Assignment>
									<Scope GUID="00000000-0000-0000-0000-000000000000"></Scope>
									</MapLvlProxy>
									</DValue>
									</Params>
									</Algorithm>
									<Domain guid="CC9F2C30-4DB0-4ef2-B864-63560D1D6BF3">
									<Params>
									<DValue type="threshold" name="valThrsh"></DValue>
									<DValue type="threshold" name="valThrsh2"></DValue>
									<DValue value="From Parent" type="string" name="valMap"></DValue>
									</Params>
									</Domain>
									<SubProc></SubProc>
								</ProcBase>
							</SubProc>
						</ProcBase>
						<ProcBase Name="Filters" bLoopChg="0" bExpand="1" bActive="1" bAutoName="0" bSubrtn="0" sComment="">
							<LcnsInfo sLcnsId="" sPwd=""></LcnsInfo>
							<vrblValMaxCycle>
								<DValue value="1." type="double"></DValue>
							</vrblValMaxCycle>
							<Algorithm guid="A8BA5775-CC39-4194-9A6A-A64872EE1F81">
								<Params></Params>
							</Algorithm>
							<Domain guid="CC9F2C30-4DB0-4ef2-B864-63560D1D6BF3">
								<Params>
									<DValue type="threshold" name="valThrsh"></DValue>
									<DValue type="threshold" name="valThrsh2"></DValue>
									<DValue value="From Parent" type="string" name="valMap"></DValue>
								</Params>
							</Domain>
							<SubProc>
								<ProcBase Name="convolution filter (Gauss Blur, 3 x 3 x 1): 'Layer 1' => 'Layer 1 - filtered'" bLoopChg="0" bExpand="1" bActive="1" bAutoName="1" bSubrtn="0" sComment="">
									<LcnsInfo sLcnsId="" sPwd=""></LcnsInfo>
									<vrblValMaxCycle>
									<DValue value="1." type="double"></DValue>
									</vrblValMaxCycle>
									<Algorithm guid="63237FF0-C518-4ec4-89EB-76FFC49DB12A">
									<Params>
									<DValue value="2" type="int" name="iFilterType"></DValue>
									<DValue value="1." type="double" name="mParameter"></DValue>
									<DValue value="0,1,0&#xD;&#xA;1,3,1&#xD;&#xA;0,1,0" type="string" name="sCstmKrnl"></DValue>
									<DValue value="3" type="int" name="mKernelSizeXY"></DValue>
									<DValue value="1" type="int" name="mKernelSizeZ"></DValue>
									<DValue type="img_chnl" value="Layer 1" scope="" name="pSourceChnl"></DValue>
									<DValue value="none" type="string" name="valROI"></DValue>
									<DValue type="img_chnl" value="Layer 1 - filtered" scope="" name="valTargetChnl"></DValue>
									<DValue value="1" type="bool" name="bIsTargetVsbl"></DValue>
									<DValue value="-1" type="int" name="eTargetType"></DValue>
									</Params>
									</Algorithm>
									<Domain guid="682A3AA1-9F4F-4dae-9E44-5015DF867712">
									<Params>
									<DValue value="From Parent" type="string" name="valMap"></DValue>
									<DValue type="threshold" name="valThrsh"></DValue>
									<DValue type="threshold" name="valThrsh2"></DValue>
									</Params>
									</Domain>
									<SubProc></SubProc>
								</ProcBase>
								<ProcBase Name="convolution filter (Gauss Blur, 3 x 3 x 1): 'Layer 2' => 'Layer 2 filtered'" bLoopChg="0" bExpand="1" bActive="1" bAutoName="1" bSubrtn="0" sComment="">
									<LcnsInfo sLcnsId="" sPwd=""></LcnsInfo>
									<vrblValMaxCycle>
									<DValue value="1." type="double"></DValue>
									</vrblValMaxCycle>
									<Algorithm guid="63237FF0-C518-4ec4-89EB-76FFC49DB12A">
									<Params>
									<DValue value="2" type="int" name="iFilterType"></DValue>
									<DValue value="1." type="double" name="mParameter"></DValue>
									<DValue value="0,1,0&#xD;&#xA;1,3,1&#xD;&#xA;0,1,0" type="string" name="sCstmKrnl"></DValue>
									<DValue value="3" type="int" name="mKernelSizeXY"></DValue>
									<DValue value="1" type="int" name="mKernelSizeZ"></DValue>
									<DValue type="img_chnl" value="Layer 2" scope="" name="pSourceChnl"></DValue>
									<DValue value="none" type="string" name="valROI"></DValue>
									<DValue type="img_chnl" value="Layer 2 filtered" scope="" name="valTargetChnl"></DValue>
									<DValue value="1" type="bool" name="bIsTargetVsbl"></DValue>
									<DValue value="-1" type="int" name="eTargetType"></DValue>
									</Params>
									</Algorithm>
									<Domain guid="682A3AA1-9F4F-4dae-9E44-5015DF867712">
									<Params>
									<DValue value="From Parent" type="string" name="valMap"></DValue>
									<DValue type="threshold" name="valThrsh"></DValue>
									<DValue type="threshold" name="valThrsh2"></DValue>
									</Params>
									</Domain>
									<SubProc></SubProc>
								</ProcBase>
								<ProcBase Name="convolution filter (Gauss Blur, 3 x 3 x 1): 'Layer 3' => 'Layer 3 filtered'" bLoopChg="0" bExpand="1" bActive="1" bAutoName="1" bSubrtn="0" sComment="">
									<LcnsInfo sLcnsId="" sPwd=""></LcnsInfo>
									<vrblValMaxCycle>
									<DValue value="1." type="double"></DValue>
									</vrblValMaxCycle>
									<Algorithm guid="63237FF0-C518-4ec4-89EB-76FFC49DB12A">
									<Params>
									<DValue value="2" type="int" name="iFilterType"></DValue>
									<DValue value="1." type="double" name="mParameter"></DValue>
									<DValue value="0,1,0&#xD;&#xA;1,3,1&#xD;&#xA;0,1,0" type="string" name="sCstmKrnl"></DValue>
									<DValue value="3" type="int" name="mKernelSizeXY"></DValue>
									<DValue value="1" type="int" name="mKernelSizeZ"></DValue>
									<DValue type="img_chnl" value="Layer 3" scope="" name="pSourceChnl"></DValue>
									<DValue value="none" type="string" name="valROI"></DValue>
									<DValue type="img_chnl" value="Layer 3 filtered" scope="" name="valTargetChnl"></DValue>
									<DValue value="1" type="bool" name="bIsTargetVsbl"></DValue>
									<DValue value="-1" type="int" name="eTargetType"></DValue>
									</Params>
									</Algorithm>
									<Domain guid="682A3AA1-9F4F-4dae-9E44-5015DF867712">
									<Params>
									<DValue value="From Parent" type="string" name="valMap"></DValue>
									<DValue type="threshold" name="valThrsh"></DValue>
									<DValue type="threshold" name="valThrsh2"></DValue>
									</Params>
									</Domain>
									<SubProc></SubProc>
								</ProcBase>
							</SubProc>
						</ProcBase>
						<ProcBase Name="Variables HSCs" bLoopChg="0" bExpand="1" bActive="1" bAutoName="0" bSubrtn="0" sComment="">
							<LcnsInfo sLcnsId="" sPwd=""></LcnsInfo>
							<vrblValMaxCycle>
								<DValue value="1." type="double"></DValue>
							</vrblValMaxCycle>
							<Algorithm guid="A8BA5775-CC39-4194-9A6A-A64872EE1F81">
								<Params></Params>
							</Algorithm>
							<Domain guid="CC9F2C30-4DB0-4ef2-B864-63560D1D6BF3">
								<Params>
									<DValue type="threshold" name="valThrsh"></DValue>
									<DValue type="threshold" name="valThrsh2"></DValue>
									<DValue value="From Parent" type="string" name="valMap"></DValue>
								</Params>
							</Domain>
							<SubProc>
								<ProcBase Name="HSC-threshold_diff_neighbours = 68" bLoopChg="0" bExpand="1" bActive="1" bAutoName="1" bSubrtn="0" sComment="">
									<LcnsInfo sLcnsId="" sPwd=""></LcnsInfo>
									<vrblValMaxCycle>
									<DValue value="1." type="double"></DValue>
									</vrblValMaxCycle>
									<Algorithm guid="15EB83DD-5DE7-4f59-9CBD-60AA256ADFDE">
									<Params>
									<DValue value="1" type="int" name="eVrblType"></DValue>
									<DValue value="-1" type="procVarId" name="pVrbl"></DValue>
									<DValue value="6" type="procVarId" name="pVrblScn"></DValue>
									<DValue value="-1" type="procVarId" name="pVrblMapVal"></DValue>
									<DValue value="-1" type="procVarId" name="pVrblMap"></DValue>
									<DValue value="-1" type="procVarId" name="pVrblClss"></DValue>
									<DValue value="-1" type="procVarId" name="pVrblFtr"></DValue>
									<DValue value="-1" type="procVarId" name="pVrblLvl"></DValue>
									<DValue value="-1" type="procVarId" name="pVrblImg"></DValue>
									<DValue value="-1" type="procVarId" name="pVrblThm"></DValue>
									<DValue value="1" type="int" name="eOprtn"></DValue>
									<DValue value="0" type="int" name="eAssgn"></DValue>
									<DValue value="0" type="int" name="eAssgnOthr"></DValue>
									<DValue value="0" type="int" name="eAssgnChnl"></DValue>
									<DValue value="68." type="double" name="vrblVal"></DValue>
									<DValue value="-1" type="clssId" name="valClss"></DValue>
									<DValue type="propDscrId" name="valFtr"></DValue>
									<DValue type="lvlName" name="valLvl"></DValue>
									<DValue type="img_chnl" value="" name="valImg"></DValue>
									<DValue type="img_chnl" value="" name="valThm"></DValue>
									<DValue value="" type="string" name="valMap"></DValue>
									<DValue type="propDscrId" name="pPropDscr"></DValue>
									<DValue value="1" type="int" name="eCalcUnit"></DValue>
									<DValue type="arth_expr" name="arthExpr"></DValue>
									<DValue value="0" type="int" name="vrblLyrIdx"></DValue>
									<DValue type="arrayitem" name="valArrItem"></DValue>
									</Params>
									</Algorithm>
									<Domain guid="CC9F2C30-4DB0-4ef2-B864-63560D1D6BF3">
									<Params>
									<DValue type="threshold" name="valThrsh"></DValue>
									<DValue type="threshold" name="valThrsh2"></DValue>
									<DValue value="From Parent" type="string" name="valMap"></DValue>
									</Params>
									</Domain>
									<SubProc></SubProc>
								</ProcBase>
								<ProcBase Name="classification results = 0" bLoopChg="0" bExpand="1" bActive="1" bAutoName="1" bSubrtn="0" sComment="">
									<LcnsInfo sLcnsId="" sPwd=""></LcnsInfo>
									<vrblValMaxCycle>
									<DValue value="1." type="double"></DValue>
									</vrblValMaxCycle>
									<Algorithm guid="15EB83DD-5DE7-4f59-9CBD-60AA256ADFDE">
									<Params>
									<DValue value="1" type="int" name="eVrblType"></DValue>
									<DValue value="-1" type="procVarId" name="pVrbl"></DValue>
									<DValue value="17" type="procVarId" name="pVrblScn"></DValue>
									<DValue value="-1" type="procVarId" name="pVrblMapVal"></DValue>
									<DValue value="-1" type="procVarId" name="pVrblMap"></DValue>
									<DValue value="-1" type="procVarId" name="pVrblClss"></DValue>
									<DValue value="-1" type="procVarId" name="pVrblFtr"></DValue>
									<DValue value="-1" type="procVarId" name="pVrblLvl"></DValue>
									<DValue value="-1" type="procVarId" name="pVrblImg"></DValue>
									<DValue value="-1" type="procVarId" name="pVrblThm"></DValue>
									<DValue value="1" type="int" name="eOprtn"></DValue>
									<DValue value="0" type="int" name="eAssgn"></DValue>
									<DValue value="0" type="int" name="eAssgnOthr"></DValue>
									<DValue value="0" type="int" name="eAssgnChnl"></DValue>
									<DValue value="0." type="double" name="vrblVal"></DValue>
									<DValue value="-1" type="clssId" name="valClss"></DValue>
									<DValue type="propDscrId" name="valFtr"></DValue>
									<DValue type="lvlName" name="valLvl"></DValue>
									<DValue type="img_chnl" value="" name="valImg"></DValue>
									<DValue type="img_chnl" value="" name="valThm"></DValue>
									<DValue value="" type="string" name="valMap"></DValue>
									<DValue type="propDscrId" name="pPropDscr"></DValue>
									<DValue value="1" type="int" name="eCalcUnit"></DValue>
									<DValue type="arth_expr" name="arthExpr"></DValue>
									<DValue value="0" type="int" name="vrblLyrIdx"></DValue>
									<DValue type="arrayitem" name="valArrItem"></DValue>
									</Params>
									</Algorithm>
									<Domain guid="CC9F2C30-4DB0-4ef2-B864-63560D1D6BF3">
									<Params>
									<DValue type="threshold" name="valThrsh"></DValue>
									<DValue type="threshold" name="valThrsh2"></DValue>
									<DValue value="From Parent" type="string" name="valMap"></DValue>
									</Params>
									</Domain>
									<SubProc></SubProc>
								</ProcBase>
								<ProcBase Name="Slice Dist = Slice distance" bLoopChg="0" bExpand="1" bActive="1" bAutoName="1" bSubrtn="0" sComment="">
									<LcnsInfo sLcnsId="" sPwd=""></LcnsInfo>
									<vrblValMaxCycle>
									<DValue value="1." type="double"></DValue>
									</vrblValMaxCycle>
									<Algorithm guid="15EB83DD-5DE7-4f59-9CBD-60AA256ADFDE">
									<Params>
									<DValue value="1" type="int" name="eVrblType"></DValue>
									<DValue value="-1" type="procVarId" name="pVrbl"></DValue>
									<DValue value="24" type="procVarId" name="pVrblScn"></DValue>
									<DValue value="-1" type="procVarId" name="pVrblMapVal"></DValue>
									<DValue value="-1" type="procVarId" name="pVrblMap"></DValue>
									<DValue value="-1" type="procVarId" name="pVrblClss"></DValue>
									<DValue value="-1" type="procVarId" name="pVrblFtr"></DValue>
									<DValue value="-1" type="procVarId" name="pVrblLvl"></DValue>
									<DValue value="-1" type="procVarId" name="pVrblImg"></DValue>
									<DValue value="-1" type="procVarId" name="pVrblThm"></DValue>
									<DValue value="1" type="int" name="eOprtn"></DValue>
									<DValue value="1" type="int" name="eAssgn"></DValue>
									<DValue value="0" type="int" name="eAssgnOthr"></DValue>
									<DValue value="0" type="int" name="eAssgnChnl"></DValue>
									<DValue value="0." type="double" name="vrblVal"></DValue>
									<DValue value="-1" type="clssId" name="valClss"></DValue>
									<DValue type="propDscrId" name="valFtr"></DValue>
									<DValue type="lvlName" name="valLvl"></DValue>
									<DValue type="img_chnl" value="" name="valImg"></DValue>
									<DValue type="img_chnl" value="" name="valThm"></DValue>
									<DValue value="" type="string" name="valMap"></DValue>
									<DValue type="propDscrId" name="pPropDscr">
									<PropDscrId GUID="4875CCFC-5B7B-4f65-A6C4-6455E6AEA6B6" InstID="Slice distance"></PropDscrId>
									</DValue>
									<DValue value="9" type="int" name="eCalcUnit"></DValue>
									<DValue type="arth_expr" name="arthExpr"></DValue>
									<DValue value="0" type="int" name="vrblLyrIdx"></DValue>
									<DValue type="arrayitem" name="valArrItem"></DValue>
									</Params>
									</Algorithm>
									<Domain guid="CC9F2C30-4DB0-4ef2-B864-63560D1D6BF3">
									<Params>
									<DValue type="threshold" name="valThrsh"></DValue>
									<DValue type="threshold" name="valThrsh2"></DValue>
									<DValue value="From Parent" type="string" name="valMap"></DValue>
									</Params>
									</Domain>
									<SubProc></SubProc>
								</ProcBase>
							</SubProc>
						</ProcBase>
						<ProcBase Name="Variables Osteoblasts" bLoopChg="0" bExpand="1" bActive="1" bAutoName="0" bSubrtn="0" sComment="">
							<LcnsInfo sLcnsId="" sPwd=""></LcnsInfo>
							<vrblValMaxCycle>
								<DValue value="1." type="double"></DValue>
							</vrblValMaxCycle>
							<Algorithm guid="A8BA5775-CC39-4194-9A6A-A64872EE1F81">
								<Params></Params>
							</Algorithm>
							<Domain guid="CC9F2C30-4DB0-4ef2-B864-63560D1D6BF3">
								<Params>
									<DValue type="threshold" name="valThrsh"></DValue>
									<DValue type="threshold" name="valThrsh2"></DValue>
									<DValue value="From Parent" type="string" name="valMap"></DValue>
								</Params>
							</Domain>
							<SubProc>
								<ProcBase Name="Osteoblast-threshold_diff_neighbours = 8" bLoopChg="0" bExpand="1" bActive="1" bAutoName="1" bSubrtn="0" sComment="">
									<LcnsInfo sLcnsId="" sPwd=""></LcnsInfo>
									<vrblValMaxCycle>
									<DValue value="1." type="double"></DValue>
									</vrblValMaxCycle>
									<Algorithm guid="15EB83DD-5DE7-4f59-9CBD-60AA256ADFDE">
									<Params>
									<DValue value="1" type="int" name="eVrblType"></DValue>
									<DValue value="-1" type="procVarId" name="pVrbl"></DValue>
									<DValue value="18" type="procVarId" name="pVrblScn"></DValue>
									<DValue value="-1" type="procVarId" name="pVrblMapVal"></DValue>
									<DValue value="-1" type="procVarId" name="pVrblMap"></DValue>
									<DValue value="-1" type="procVarId" name="pVrblClss"></DValue>
									<DValue value="-1" type="procVarId" name="pVrblFtr"></DValue>
									<DValue value="-1" type="procVarId" name="pVrblLvl"></DValue>
									<DValue value="-1" type="procVarId" name="pVrblImg"></DValue>
									<DValue value="-1" type="procVarId" name="pVrblThm"></DValue>
									<DValue value="1" type="int" name="eOprtn"></DValue>
									<DValue value="0" type="int" name="eAssgn"></DValue>
									<DValue value="0" type="int" name="eAssgnOthr"></DValue>
									<DValue value="0" type="int" name="eAssgnChnl"></DValue>
									<DValue value="8." type="double" name="vrblVal"></DValue>
									<DValue value="-1" type="clssId" name="valClss"></DValue>
									<DValue type="propDscrId" name="valFtr"></DValue>
									<DValue type="lvlName" name="valLvl"></DValue>
									<DValue type="img_chnl" value="" name="valImg"></DValue>
									<DValue type="img_chnl" value="" name="valThm"></DValue>
									<DValue value="" type="string" name="valMap"></DValue>
									<DValue type="propDscrId" name="pPropDscr"></DValue>
									<DValue value="1" type="int" name="eCalcUnit"></DValue>
									<DValue type="arth_expr" name="arthExpr"></DValue>
									<DValue value="0" type="int" name="vrblLyrIdx"></DValue>
									<DValue type="arrayitem" name="valArrItem"></DValue>
									</Params>
									</Algorithm>
									<Domain guid="CC9F2C30-4DB0-4ef2-B864-63560D1D6BF3">
									<Params>
									<DValue type="threshold" name="valThrsh"></DValue>
									<DValue type="threshold" name="valThrsh2"></DValue>
									<DValue value="From Parent" type="string" name="valMap"></DValue>
									</Params>
									</Domain>
									<SubProc></SubProc>
								</ProcBase>
								<ProcBase Name="Classification = 0" bLoopChg="0" bExpand="1" bActive="1" bAutoName="1" bSubrtn="0" sComment="">
									<LcnsInfo sLcnsId="" sPwd=""></LcnsInfo>
									<vrblValMaxCycle>
									<DValue value="1." type="double"></DValue>
									</vrblValMaxCycle>
									<Algorithm guid="15EB83DD-5DE7-4f59-9CBD-60AA256ADFDE">
									<Params>
									<DValue value="1" type="int" name="eVrblType"></DValue>
									<DValue value="-1" type="procVarId" name="pVrbl"></DValue>
									<DValue value="16" type="procVarId" name="pVrblScn"></DValue>
									<DValue value="-1" type="procVarId" name="pVrblMapVal"></DValue>
									<DValue value="-1" type="procVarId" name="pVrblMap"></DValue>
									<DValue value="-1" type="procVarId" name="pVrblClss"></DValue>
									<DValue value="-1" type="procVarId" name="pVrblFtr"></DValue>
									<DValue value="-1" type="procVarId" name="pVrblLvl"></DValue>
									<DValue value="-1" type="procVarId" name="pVrblImg"></DValue>
									<DValue value="-1" type="procVarId" name="pVrblThm"></DValue>
									<DValue value="1" type="int" name="eOprtn"></DValue>
									<DValue value="0" type="int" name="eAssgn"></DValue>
									<DValue value="0" type="int" name="eAssgnOthr"></DValue>
									<DValue value="0" type="int" name="eAssgnChnl"></DValue>
									<DValue value="0." type="double" name="vrblVal"></DValue>
									<DValue value="-1" type="clssId" name="valClss"></DValue>
									<DValue type="propDscrId" name="valFtr"></DValue>
									<DValue type="lvlName" name="valLvl"></DValue>
									<DValue type="img_chnl" value="" name="valImg"></DValue>
									<DValue type="img_chnl" value="" name="valThm"></DValue>
									<DValue value="" type="string" name="valMap"></DValue>
									<DValue type="propDscrId" name="pPropDscr"></DValue>
									<DValue value="1" type="int" name="eCalcUnit"></DValue>
									<DValue type="arth_expr" name="arthExpr"></DValue>
									<DValue value="0" type="int" name="vrblLyrIdx"></DValue>
									<DValue type="arrayitem" name="valArrItem"></DValue>
									</Params>
									</Algorithm>
									<Domain guid="CC9F2C30-4DB0-4ef2-B864-63560D1D6BF3">
									<Params>
									<DValue type="threshold" name="valThrsh"></DValue>
									<DValue type="threshold" name="valThrsh2"></DValue>
									<DValue value="From Parent" type="string" name="valMap"></DValue>
									</Params>
									</Domain>
									<SubProc></SubProc>
								</ProcBase>
							</SubProc>
						</ProcBase>
						<ProcBase Name="Variables Bone" bLoopChg="0" bExpand="0" bActive="1" bAutoName="0" bSubrtn="0" sComment="">
							<LcnsInfo sLcnsId="" sPwd=""></LcnsInfo>
							<vrblValMaxCycle>
								<DValue value="1." type="double"></DValue>
							</vrblValMaxCycle>
							<Algorithm guid="A8BA5775-CC39-4194-9A6A-A64872EE1F81">
								<Params></Params>
							</Algorithm>
							<Domain guid="CC9F2C30-4DB0-4ef2-B864-63560D1D6BF3">
								<Params>
									<DValue type="threshold" name="valThrsh"></DValue>
									<DValue type="threshold" name="valThrsh2"></DValue>
									<DValue value="From Parent" type="string" name="valMap"></DValue>
								</Params>
							</Domain>
							<SubProc>
								<ProcBase Name="Bone-threshold_diff_neighbours = 4" bLoopChg="0" bExpand="1" bActive="1" bAutoName="1" bSubrtn="0" sComment="">
									<LcnsInfo sLcnsId="" sPwd=""></LcnsInfo>
									<vrblValMaxCycle>
									<DValue value="1." type="double"></DValue>
									</vrblValMaxCycle>
									<Algorithm guid="15EB83DD-5DE7-4f59-9CBD-60AA256ADFDE">
									<Params>
									<DValue value="1" type="int" name="eVrblType"></DValue>
									<DValue value="-1" type="procVarId" name="pVrbl"></DValue>
									<DValue value="19" type="procVarId" name="pVrblScn"></DValue>
									<DValue value="-1" type="procVarId" name="pVrblMapVal"></DValue>
									<DValue value="-1" type="procVarId" name="pVrblMap"></DValue>
									<DValue value="-1" type="procVarId" name="pVrblClss"></DValue>
									<DValue value="-1" type="procVarId" name="pVrblFtr"></DValue>
									<DValue value="-1" type="procVarId" name="pVrblLvl"></DValue>
									<DValue value="-1" type="procVarId" name="pVrblImg"></DValue>
									<DValue value="-1" type="procVarId" name="pVrblThm"></DValue>
									<DValue value="1" type="int" name="eOprtn"></DValue>
									<DValue value="0" type="int" name="eAssgn"></DValue>
									<DValue value="0" type="int" name="eAssgnOthr"></DValue>
									<DValue value="0" type="int" name="eAssgnChnl"></DValue>
									<DValue value="4." type="double" name="vrblVal"></DValue>
									<DValue value="-1" type="clssId" name="valClss"></DValue>
									<DValue type="propDscrId" name="valFtr"></DValue>
									<DValue type="lvlName" name="valLvl"></DValue>
									<DValue type="img_chnl" value="" name="valImg"></DValue>
									<DValue type="img_chnl" value="" name="valThm"></DValue>
									<DValue value="" type="string" name="valMap"></DValue>
									<DValue type="propDscrId" name="pPropDscr"></DValue>
									<DValue value="1" type="int" name="eCalcUnit"></DValue>
									<DValue type="arth_expr" name="arthExpr"></DValue>
									<DValue value="0" type="int" name="vrblLyrIdx"></DValue>
									<DValue type="arrayitem" name="valArrItem"></DValue>
									</Params>
									</Algorithm>
									<Domain guid="CC9F2C30-4DB0-4ef2-B864-63560D1D6BF3">
									<Params>
									<DValue type="threshold" name="valThrsh"></DValue>
									<DValue type="threshold" name="valThrsh2"></DValue>
									<DValue value="From Parent" type="string" name="valMap"></DValue>
									</Params>
									</Domain>
									<SubProc></SubProc>
								</ProcBase>
							</SubProc>
						</ProcBase>
					</SubProc>
				</ProcBase>
				<ProcBase Name="Find HSCs" bLoopChg="0" bExpand="0" bActive="1" bAutoName="0" bSubrtn="0" sComment="">
					<LcnsInfo sLcnsId="" sPwd=""></LcnsInfo>
					<vrblValMaxCycle>
						<DValue value="1." type="double"></DValue>
					</vrblValMaxCycle>
					<Algorithm guid="A8BA5775-CC39-4194-9A6A-A64872EE1F81">
						<Params></Params>
					</Algorithm>
					<Domain guid="CC9F2C30-4DB0-4ef2-B864-63560D1D6BF3">
						<Params>
							<DValue type="threshold" name="valThrsh"></DValue>
							<DValue type="threshold" name="valThrsh2"></DValue>
							<DValue value="From Parent" type="string" name="valMap"></DValue>
						</Params>
					</Domain>
					<SubProc>
						<ProcBase Name="8 [shape:0.1 compct.:0.5] creating 'Whole cells'" bLoopChg="0" bExpand="1" bActive="1" bAutoName="1" bSubrtn="0" sComment="">
							<LcnsInfo sLcnsId="" sPwd=""></LcnsInfo>
							<vrblValMaxCycle>
								<DValue value="1." type="double"></DValue>
							</vrblValMaxCycle>
							<Algorithm guid="6534F2E1-485B-406f-B990-350824399FA8">
								<Params>
									<DValue value="1" type="bool" name="bDoOverwrite"></DValue>
									<DValue type="lvlName" name="valMapLvl">
									<MapLvlProxy strName="Whole cells" bVrbl="0">
									<Assignment MapLvl="1" MapName="main"></Assignment>
									<Scope GUID="00000000-0000-0000-0000-000000000000"></Scope>
									</MapLvlProxy>
									</DValue>
									<DValue value="4" type="int" name="eLvlUsage"></DValue>
									<DValue value="3" type="int" name="iCompMode"></DValue>
									<DValue type="vector" name="vImgLayerWghtVarOrValue">
									<Values>
									<DValue type="vector" indx="0">
									<Values>
									<DValue type="img_chnl" value="Layer 1 - filtered" scope="" indx="0"></DValue>
									<DValue value="1." type="double" indx="1"></DValue>
									</Values>
									</DValue>
									</Values>
									</DValue>
									<DValue type="vector" name="vImgLayerWght">
									<Values>
									<DValue type="vector" indx="0">
									<Values>
									<DValue type="img_chnl" value="Layer 1 - filtered" scope="" indx="0"></DValue>
									<DValue value="1." type="double" indx="1"></DValue>
									</Values>
									</DValue>
									</Values>
									</DValue>
									<DValue type="vector" name="vThmLayerFlags">
									<Values></Values>
									</DValue>
									<DValue value="8." type="double" name="vrblValScale"></DValue>
									<DValue value="0.10000000000000001" type="double" name="vrblHCShape"></DValue>
									<DValue value="0.5" type="double" name="vrblHCArea"></DValue>
								</Params>
							</Algorithm>
							<Domain guid="682A3AA1-9F4F-4dae-9E44-5015DF867712">
								<Params>
									<DValue value="From Parent" type="string" name="valMap"></DValue>
									<DValue type="threshold" name="valThrsh"></DValue>
									<DValue type="threshold" name="valThrsh2"></DValue>
								</Params>
							</Domain>
							<SubProc></SubProc>
						</ProcBase>
						<ProcBase Name="with Mean Diff. to neighbors Layer 1 - filtered (30) >= HSC-threshold_diff_neighbours at  Whole cells: _tmp_hsc" bLoopChg="0" bExpand="1" bActive="1" bAutoName="1" bSubrtn="0" sComment="">
							<LcnsInfo sLcnsId="" sPwd=""></LcnsInfo>
							<vrblValMaxCycle>
								<DValue value="1." type="double"></DValue>
							</vrblValMaxCycle>
							<Algorithm guid="3AC44F21-C6B2-4804-9929-BB18BE6F2051">
								<Params>
									<DValue value="1" type="clssId" name="valClass"></DValue>
								</Params>
							</Algorithm>
							<Domain guid="CED621BD-F4D1-4ffa-A2F6-DB2BB1913E8C">
								<Params>
									<DValue type="lvlName" name="valMapLvl">
									<MapLvlProxy strName="Whole cells" bVrbl="0">
									<Assignment MapLvl="1" MapName="main"></Assignment>
									<Scope GUID="00000000-0000-0000-0000-000000000000"></Scope>
									</MapLvlProxy>
									</DValue>
									<DValue type="vector" name="mClssFltr">
									<Values>
									<DValue value="Disabled" type="string" indx="0"></DValue>
									</Values>
									</DValue>
									<DValue type="threshold" name="valThrsh">
									<TermThrsh eCmpr="4" eBaseUnit="0">
									<PropDscrId GUID="296513A7-734F-4219-A9E0-7F27773C28F3" InstID="Mean Diff. to neighbors Layer 1 - filtered (30)"></PropDscrId>
									<ProcVrblValUnit>
									<DValue value="6" type="procVarId"></DValue>
									</ProcVrblValUnit>
									</TermThrsh>
									</DValue>
									<DValue type="threshold" name="valThrsh2"></DValue>
									<DValue value="From Parent" type="string" name="valMap"></DValue>
									<DValue value="From Parent" type="string" name="valROI"></DValue>
									<DValue value="0" type="int" name="iNumMaxObj"></DValue>
									<DValue value="4" type="int" name="iVersion"></DValue>
									<DValue value="-1" type="int" name="iOldLvl"></DValue>
									<DValue value="0" type="int" name="iOldDsplLvl"></DValue>
									<DValue value="0" type="int" name="iOldDsplNumLvl"></DValue>
								</Params>
							</Domain>
							<SubProc></SubProc>
						</ProcBase>
						<ProcBase Name="_tmp_hsc at  Whole cells: merge region" bLoopChg="0" bExpand="1" bActive="1" bAutoName="1" bSubrtn="0" sComment="">
							<LcnsInfo sLcnsId="" sPwd=""></LcnsInfo>
							<vrblValMaxCycle>
								<DValue value="1." type="double"></DValue>
							</vrblValMaxCycle>
							<Algorithm guid="2328636B-BAD3-4f5d-B5AA-FC209A0BFB65">
								<Params>
									<DValue value="0" type="bool" name="bFsnUp"></DValue>
									<DValue value="0" type="bool" name="bUseThmLayer"></DValue>
								</Params>
							</Algorithm>
							<Domain guid="CED621BD-F4D1-4ffa-A2F6-DB2BB1913E8C">
								<Params>
									<DValue type="lvlName" name="valMapLvl">
									<MapLvlProxy strName="Whole cells" bVrbl="0">
									<Assignment MapLvl="1" MapName="main"></Assignment>
									<Scope GUID="00000000-0000-0000-0000-000000000000"></Scope>
									</MapLvlProxy>
									</DValue>
									<DValue type="vector" name="mClssFltr">
									<Values>
									<DValue value="1" type="clssId" indx="0"></DValue>
									<DValue value="User defined" type="string" indx="1"></DValue>
									</Values>
									</DValue>
									<DValue type="threshold" name="valThrsh"></DValue>
									<DValue type="threshold" name="valThrsh2"></DValue>
									<DValue value="From Parent" type="string" name="valMap"></DValue>
									<DValue value="From Parent" type="string" name="valROI"></DValue>
									<DValue value="0" type="int" name="iNumMaxObj"></DValue>
									<DValue value="4" type="int" name="iVersion"></DValue>
									<DValue value="-1" type="int" name="iOldLvl"></DValue>
									<DValue value="0" type="int" name="iOldDsplLvl"></DValue>
									<DValue value="0" type="int" name="iOldDsplNumLvl"></DValue>
								</Params>
							</Domain>
							<SubProc></SubProc>
						</ProcBase>
						<ProcBase Name="_tmp_hsc at  Whole cells: full HSCs" bLoopChg="0" bExpand="1" bActive="1" bAutoName="1" bSubrtn="0" sComment="">
							<LcnsInfo sLcnsId="" sPwd=""></LcnsInfo>
							<vrblValMaxCycle>
								<DValue value="1." type="double"></DValue>
							</vrblValMaxCycle>
							<Algorithm guid="3AC44F21-C6B2-4804-9929-BB18BE6F2051">
								<Params>
									<DValue value="7" type="clssId" name="valClass"></DValue>
								</Params>
							</Algorithm>
							<Domain guid="CED621BD-F4D1-4ffa-A2F6-DB2BB1913E8C">
								<Params>
									<DValue type="lvlName" name="valMapLvl">
									<MapLvlProxy strName="Whole cells" bVrbl="0">
									<Assignment MapLvl="1" MapName="main"></Assignment>
									<Scope GUID="00000000-0000-0000-0000-000000000000"></Scope>
									</MapLvlProxy>
									</DValue>
									<DValue type="vector" name="mClssFltr">
									<Values>
									<DValue value="1" type="clssId" indx="0"></DValue>
									<DValue value="User defined" type="string" indx="1"></DValue>
									</Values>
									</DValue>
									<DValue type="threshold" name="valThrsh"></DValue>
									<DValue type="threshold" name="valThrsh2"></DValue>
									<DValue value="From Parent" type="string" name="valMap"></DValue>
									<DValue value="From Parent" type="string" name="valROI"></DValue>
									<DValue value="0" type="int" name="iNumMaxObj"></DValue>
									<DValue value="4" type="int" name="iVersion"></DValue>
									<DValue value="-1" type="int" name="iOldLvl"></DValue>
									<DValue value="0" type="int" name="iOldDsplLvl"></DValue>
									<DValue value="0" type="int" name="iOldDsplNumLvl"></DValue>
								</Params>
							</Domain>
							<SubProc></SubProc>
						</ProcBase>
						<ProcBase Name="full HSCs at  Whole cells: convert image objects -> Connected 3D" bLoopChg="0" bExpand="1" bActive="1" bAutoName="1" bSubrtn="0" sComment="">
							<LcnsInfo sLcnsId="" sPwd=""></LcnsInfo>
							<vrblValMaxCycle>
								<DValue value="1." type="double"></DValue>
							</vrblValMaxCycle>
							<Algorithm guid="6EC1674C-B457-4af6-B95B-0AC62BD28A6B">
								<Params>
									<DValue value="1" type="int" name="eObjType"></DValue>
									<DValue value="1" type="bool" name="bFusion"></DValue>
									<DValue value="1" type="bool" name="bFusionUp"></DValue>
								</Params>
							</Algorithm>
							<Domain guid="CED621BD-F4D1-4ffa-A2F6-DB2BB1913E8C">
								<Params>
									<DValue type="lvlName" name="valMapLvl">
									<MapLvlProxy strName="Whole cells" bVrbl="0">
									<Assignment MapLvl="1" MapName="main"></Assignment>
									<Scope GUID="00000000-0000-0000-0000-000000000000"></Scope>
									</MapLvlProxy>
									</DValue>
									<DValue type="vector" name="mClssFltr">
									<Values>
									<DValue value="7" type="clssId" indx="0"></DValue>
									<DValue value="User defined" type="string" indx="1"></DValue>
									</Values>
									</DValue>
									<DValue type="threshold" name="valThrsh"></DValue>
									<DValue type="threshold" name="valThrsh2"></DValue>
									<DValue value="From Parent" type="string" name="valMap"></DValue>
									<DValue value="From Parent" type="string" name="valROI"></DValue>
									<DValue value="0" type="int" name="iNumMaxObj"></DValue>
									<DValue value="4" type="int" name="iVersion"></DValue>
									<DValue value="-1" type="int" name="iOldLvl"></DValue>
									<DValue value="0" type="int" name="iOldDsplLvl"></DValue>
									<DValue value="0" type="int" name="iOldDsplNumLvl"></DValue>
								</Params>
							</Domain>
							<SubProc></SubProc>
						</ProcBase>
					</SubProc>
				</ProcBase>
				<ProcBase Name="Find Bone" bLoopChg="0" bExpand="0" bActive="1" bAutoName="0" bSubrtn="0" sComment="">
					<LcnsInfo sLcnsId="" sPwd=""></LcnsInfo>
					<vrblValMaxCycle>
						<DValue value="1." type="double"></DValue>
					</vrblValMaxCycle>
					<Algorithm guid="A8BA5775-CC39-4194-9A6A-A64872EE1F81">
						<Params></Params>
					</Algorithm>
					<Domain guid="CC9F2C30-4DB0-4ef2-B864-63560D1D6BF3">
						<Params>
							<DValue type="threshold" name="valThrsh"></DValue>
							<DValue type="threshold" name="valThrsh2"></DValue>
							<DValue value="From Parent" type="string" name="valMap"></DValue>
						</Params>
					</Domain>
					<SubProc>
						<ProcBase Name="unclassified at  Whole cells: merge region" bLoopChg="0" bExpand="1" bActive="1" bAutoName="1" bSubrtn="0" sComment="">
							<LcnsInfo sLcnsId="" sPwd=""></LcnsInfo>
							<vrblValMaxCycle>
								<DValue value="1." type="double"></DValue>
							</vrblValMaxCycle>
							<Algorithm guid="2328636B-BAD3-4f5d-B5AA-FC209A0BFB65">
								<Params>
									<DValue value="0" type="bool" name="bFsnUp"></DValue>
									<DValue value="0" type="bool" name="bUseThmLayer"></DValue>
								</Params>
							</Algorithm>
							<Domain guid="CED621BD-F4D1-4ffa-A2F6-DB2BB1913E8C">
								<Params>
									<DValue type="lvlName" name="valMapLvl">
									<MapLvlProxy strName="Whole cells" bVrbl="0">
									<Assignment MapLvl="1" MapName="main"></Assignment>
									<Scope GUID="00000000-0000-0000-0000-000000000000"></Scope>
									</MapLvlProxy>
									</DValue>
									<DValue type="vector" name="mClssFltr">
									<Values>
									<DValue value="Unclsfy" type="string" indx="0"></DValue>
									<DValue value="User defined" type="string" indx="1"></DValue>
									</Values>
									</DValue>
									<DValue type="threshold" name="valThrsh"></DValue>
									<DValue type="threshold" name="valThrsh2"></DValue>
									<DValue value="From Parent" type="string" name="valMap"></DValue>
									<DValue value="From Parent" type="string" name="valROI"></DValue>
									<DValue value="0" type="int" name="iNumMaxObj"></DValue>
									<DValue value="4" type="int" name="iVersion"></DValue>
									<DValue value="-1" type="int" name="iOldLvl"></DValue>
									<DValue value="0" type="int" name="iOldDsplLvl"></DValue>
									<DValue value="0" type="int" name="iOldDsplNumLvl"></DValue>
								</Params>
							</Domain>
							<SubProc></SubProc>
						</ProcBase>
						<ProcBase Name="unclassified at  Whole cells: 8 [shape:0.1 compct.:0.5]" bLoopChg="0" bExpand="1" bActive="1" bAutoName="1" bSubrtn="0" sComment="">
							<LcnsInfo sLcnsId="" sPwd=""></LcnsInfo>
							<vrblValMaxCycle>
								<DValue value="1." type="double"></DValue>
							</vrblValMaxCycle>
							<Algorithm guid="6534F2E1-485B-406f-B990-350824399FA8">
								<Params>
									<DValue value="1" type="bool" name="bDoOverwrite"></DValue>
									<DValue type="lvlName" name="valMapLvl"></DValue>
									<DValue value="0" type="int" name="eLvlUsage"></DValue>
									<DValue value="3" type="int" name="iCompMode"></DValue>
									<DValue type="vector" name="vImgLayerWghtVarOrValue">
									<Values>
									<DValue type="vector" indx="0">
									<Values>
									<DValue type="img_chnl" value="Layer 3 filtered" scope="" indx="0"></DValue>
									<DValue value="1." type="double" indx="1"></DValue>
									</Values>
									</DValue>
									</Values>
									</DValue>
									<DValue type="vector" name="vImgLayerWght">
									<Values>
									<DValue type="vector" indx="0">
									<Values>
									<DValue type="img_chnl" value="Layer 3 filtered" scope="" indx="0"></DValue>
									<DValue value="1." type="double" indx="1"></DValue>
									</Values>
									</DValue>
									</Values>
									</DValue>
									<DValue type="vector" name="vThmLayerFlags">
									<Values></Values>
									</DValue>
									<DValue value="8." type="double" name="vrblValScale"></DValue>
									<DValue value="0.10000000000000001" type="double" name="vrblHCShape"></DValue>
									<DValue value="0.5" type="double" name="vrblHCArea"></DValue>
								</Params>
							</Algorithm>
							<Domain guid="CED621BD-F4D1-4ffa-A2F6-DB2BB1913E8C">
								<Params>
									<DValue type="lvlName" name="valMapLvl">
									<MapLvlProxy strName="Whole cells" bVrbl="0">
									<Assignment MapLvl="1" MapName="main"></Assignment>
									<Scope GUID="00000000-0000-0000-0000-000000000000"></Scope>
									</MapLvlProxy>
									</DValue>
									<DValue type="vector" name="mClssFltr">
									<Values>
									<DValue value="Unclsfy" type="string" indx="0"></DValue>
									<DValue value="User defined" type="string" indx="1"></DValue>
									</Values>
									</DValue>
									<DValue type="threshold" name="valThrsh"></DValue>
									<DValue type="threshold" name="valThrsh2"></DValue>
									<DValue value="From Parent" type="string" name="valMap"></DValue>
									<DValue value="From Parent" type="string" name="valROI"></DValue>
									<DValue value="0" type="int" name="iNumMaxObj"></DValue>
									<DValue value="4" type="int" name="iVersion"></DValue>
									<DValue value="-1" type="int" name="iOldLvl"></DValue>
									<DValue value="0" type="int" name="iOldDsplLvl"></DValue>
									<DValue value="0" type="int" name="iOldDsplNumLvl"></DValue>
								</Params>
							</Domain>
							<SubProc></SubProc>
						</ProcBase>
						<ProcBase Name="unclassified with Mean Diff. to neighbors Layer 3 filtered (70) >= 4  at  Whole cells: Temp-bone" bLoopChg="0" bExpand="1" bActive="1" bAutoName="1" bSubrtn="0" sComment="">
							<LcnsInfo sLcnsId="" sPwd=""></LcnsInfo>
							<vrblValMaxCycle>
								<DValue value="1." type="double"></DValue>
							</vrblValMaxCycle>
							<Algorithm guid="80BA6991-0BF5-4e95-BB7F-4F743CED8524">
								<Params>
									<DValue type="vector" name="lActvClss">
									<Values>
									<DValue value="20" type="clssId" indx="0"></DValue>
									<DValue value="User defined" type="string" indx="1"></DValue>
									</Values>
									</DValue>
									<DValue value="0" type="bool" name="bErase"></DValue>
									<DValue value="1" type="bool" name="bUseClssDscr"></DValue>
								</Params>
							</Algorithm>
							<Domain guid="CED621BD-F4D1-4ffa-A2F6-DB2BB1913E8C">
								<Params>
									<DValue type="lvlName" name="valMapLvl">
									<MapLvlProxy strName="Whole cells" bVrbl="0">
									<Assignment MapLvl="1" MapName="main"></Assignment>
									<Scope GUID="00000000-0000-0000-0000-000000000000"></Scope>
									</MapLvlProxy>
									</DValue>
									<DValue type="vector" name="mClssFltr">
									<Values>
									<DValue value="Unclsfy" type="string" indx="0"></DValue>
									<DValue value="User defined" type="string" indx="1"></DValue>
									</Values>
									</DValue>
									<DValue type="threshold" name="valThrsh">
									<TermThrsh eCmpr="4" eBaseUnit="0">
									<PropDscrId GUID="296513A7-734F-4219-A9E0-7F27773C28F3" InstID="Mean Diff. to neighbors Layer 3 filtered (70)"></PropDscrId>
									<ProcVrblValUnit>
									<DValue value="4." type="double"></DValue>
									</ProcVrblValUnit>
									</TermThrsh>
									</DValue>
									<DValue type="threshold" name="valThrsh2"></DValue>
									<DValue value="From Parent" type="string" name="valMap"></DValue>
									<DValue value="From Parent" type="string" name="valROI"></DValue>
									<DValue value="0" type="int" name="iNumMaxObj"></DValue>
									<DValue value="4" type="int" name="iVersion"></DValue>
									<DValue value="-1" type="int" name="iOldLvl"></DValue>
									<DValue value="0" type="int" name="iOldDsplLvl"></DValue>
									<DValue value="0" type="int" name="iOldDsplNumLvl"></DValue>
								</Params>
							</Domain>
							<SubProc></SubProc>
						</ProcBase>
						<ProcBase Name="Temp-bone at  Whole cells: merge region" bLoopChg="0" bExpand="1" bActive="1" bAutoName="1" bSubrtn="0" sComment="">
							<LcnsInfo sLcnsId="" sPwd=""></LcnsInfo>
							<vrblValMaxCycle>
								<DValue value="1." type="double"></DValue>
							</vrblValMaxCycle>
							<Algorithm guid="2328636B-BAD3-4f5d-B5AA-FC209A0BFB65">
								<Params>
									<DValue value="0" type="bool" name="bFsnUp"></DValue>
									<DValue value="0" type="bool" name="bUseThmLayer"></DValue>
								</Params>
							</Algorithm>
							<Domain guid="CED621BD-F4D1-4ffa-A2F6-DB2BB1913E8C">
								<Params>
									<DValue type="lvlName" name="valMapLvl">
									<MapLvlProxy strName="Whole cells" bVrbl="0">
									<Assignment MapLvl="1" MapName="main"></Assignment>
									<Scope GUID="00000000-0000-0000-0000-000000000000"></Scope>
									</MapLvlProxy>
									</DValue>
									<DValue type="vector" name="mClssFltr">
									<Values>
									<DValue value="20" type="clssId" indx="0"></DValue>
									<DValue value="User defined" type="string" indx="1"></DValue>
									</Values>
									</DValue>
									<DValue type="threshold" name="valThrsh"></DValue>
									<DValue type="threshold" name="valThrsh2"></DValue>
									<DValue value="From Parent" type="string" name="valMap"></DValue>
									<DValue value="From Parent" type="string" name="valROI"></DValue>
									<DValue value="0" type="int" name="iNumMaxObj"></DValue>
									<DValue value="4" type="int" name="iVersion"></DValue>
									<DValue value="-1" type="int" name="iOldLvl"></DValue>
									<DValue value="0" type="int" name="iOldDsplLvl"></DValue>
									<DValue value="0" type="int" name="iOldDsplNumLvl"></DValue>
								</Params>
							</Domain>
							<SubProc></SubProc>
						</ProcBase>
						<ProcBase Name="Temp-bone at  Whole cells: Bone" bLoopChg="0" bExpand="1" bActive="1" bAutoName="1" bSubrtn="0" sComment="">
							<LcnsInfo sLcnsId="" sPwd=""></LcnsInfo>
							<vrblValMaxCycle>
								<DValue value="1." type="double"></DValue>
							</vrblValMaxCycle>
							<Algorithm guid="3AC44F21-C6B2-4804-9929-BB18BE6F2051">
								<Params>
									<DValue value="21" type="clssId" name="valClass"></DValue>
								</Params>
							</Algorithm>
							<Domain guid="CED621BD-F4D1-4ffa-A2F6-DB2BB1913E8C">
								<Params>
									<DValue type="lvlName" name="valMapLvl">
									<MapLvlProxy strName="Whole cells" bVrbl="0">
									<Assignment MapLvl="1" MapName="main"></Assignment>
									<Scope GUID="00000000-0000-0000-0000-000000000000"></Scope>
									</MapLvlProxy>
									</DValue>
									<DValue type="vector" name="mClssFltr">
									<Values>
									<DValue value="20" type="clssId" indx="0"></DValue>
									<DValue value="User defined" type="string" indx="1"></DValue>
									</Values>
									</DValue>
									<DValue type="threshold" name="valThrsh"></DValue>
									<DValue type="threshold" name="valThrsh2"></DValue>
									<DValue value="From Parent" type="string" name="valMap"></DValue>
									<DValue value="From Parent" type="string" name="valROI"></DValue>
									<DValue value="0" type="int" name="iNumMaxObj"></DValue>
									<DValue value="4" type="int" name="iVersion"></DValue>
									<DValue value="-1" type="int" name="iOldLvl"></DValue>
									<DValue value="0" type="int" name="iOldDsplLvl"></DValue>
									<DValue value="0" type="int" name="iOldDsplNumLvl"></DValue>
								</Params>
							</Domain>
							<SubProc></SubProc>
						</ProcBase>
						<ProcBase Name="unclassified at  Whole cells: merge region" bLoopChg="0" bExpand="1" bActive="1" bAutoName="1" bSubrtn="0" sComment="">
							<LcnsInfo sLcnsId="" sPwd=""></LcnsInfo>
							<vrblValMaxCycle>
								<DValue value="1." type="double"></DValue>
							</vrblValMaxCycle>
							<Algorithm guid="2328636B-BAD3-4f5d-B5AA-FC209A0BFB65">
								<Params>
									<DValue value="0" type="bool" name="bFsnUp"></DValue>
									<DValue value="0" type="bool" name="bUseThmLayer"></DValue>
								</Params>
							</Algorithm>
							<Domain guid="CED621BD-F4D1-4ffa-A2F6-DB2BB1913E8C">
								<Params>
									<DValue type="lvlName" name="valMapLvl">
									<MapLvlProxy strName="Whole cells" bVrbl="0">
									<Assignment MapLvl="1" MapName="main"></Assignment>
									<Scope GUID="00000000-0000-0000-0000-000000000000"></Scope>
									</MapLvlProxy>
									</DValue>
									<DValue type="vector" name="mClssFltr">
									<Values>
									<DValue value="Unclsfy" type="string" indx="0"></DValue>
									<DValue value="User defined" type="string" indx="1"></DValue>
									</Values>
									</DValue>
									<DValue type="threshold" name="valThrsh"></DValue>
									<DValue type="threshold" name="valThrsh2"></DValue>
									<DValue value="From Parent" type="string" name="valMap"></DValue>
									<DValue value="From Parent" type="string" name="valROI"></DValue>
									<DValue value="0" type="int" name="iNumMaxObj"></DValue>
									<DValue value="4" type="int" name="iVersion"></DValue>
									<DValue value="-1" type="int" name="iOldLvl"></DValue>
									<DValue value="0" type="int" name="iOldDsplLvl"></DValue>
									<DValue value="0" type="int" name="iOldDsplNumLvl"></DValue>
								</Params>
							</Domain>
							<SubProc></SubProc>
						</ProcBase>
						<ProcBase Name="Bone at  Whole cells: convert image objects -> Connected 3D" bLoopChg="0" bExpand="1" bActive="1" bAutoName="1" bSubrtn="0" sComment="">
							<LcnsInfo sLcnsId="" sPwd=""></LcnsInfo>
							<vrblValMaxCycle>
								<DValue value="1." type="double"></DValue>
							</vrblValMaxCycle>
							<Algorithm guid="6EC1674C-B457-4af6-B95B-0AC62BD28A6B">
								<Params>
									<DValue value="1" type="int" name="eObjType"></DValue>
									<DValue value="1" type="bool" name="bFusion"></DValue>
									<DValue value="1" type="bool" name="bFusionUp"></DValue>
								</Params>
							</Algorithm>
							<Domain guid="CED621BD-F4D1-4ffa-A2F6-DB2BB1913E8C">
								<Params>
									<DValue type="lvlName" name="valMapLvl">
									<MapLvlProxy strName="Whole cells" bVrbl="0">
									<Assignment MapLvl="1" MapName="main"></Assignment>
									<Scope GUID="00000000-0000-0000-0000-000000000000"></Scope>
									</MapLvlProxy>
									</DValue>
									<DValue type="vector" name="mClssFltr">
									<Values>
									<DValue value="21" type="clssId" indx="0"></DValue>
									<DValue value="User defined" type="string" indx="1"></DValue>
									</Values>
									</DValue>
									<DValue type="threshold" name="valThrsh"></DValue>
									<DValue type="threshold" name="valThrsh2"></DValue>
									<DValue value="From Parent" type="string" name="valMap"></DValue>
									<DValue value="From Parent" type="string" name="valROI"></DValue>
									<DValue value="0" type="int" name="iNumMaxObj"></DValue>
									<DValue value="4" type="int" name="iVersion"></DValue>
									<DValue value="-1" type="int" name="iOldLvl"></DValue>
									<DValue value="0" type="int" name="iOldDsplLvl"></DValue>
									<DValue value="0" type="int" name="iOldDsplNumLvl"></DValue>
								</Params>
							</Domain>
							<SubProc></SubProc>
						</ProcBase>
					</SubProc>
				</ProcBase>
				<ProcBase Name="Find Osteoblasts" bLoopChg="0" bExpand="1" bActive="1" bAutoName="0" bSubrtn="0" sComment="">
					<LcnsInfo sLcnsId="" sPwd=""></LcnsInfo>
					<vrblValMaxCycle>
						<DValue value="1." type="double"></DValue>
					</vrblValMaxCycle>
					<Algorithm guid="A8BA5775-CC39-4194-9A6A-A64872EE1F81">
						<Params></Params>
					</Algorithm>
					<Domain guid="CC9F2C30-4DB0-4ef2-B864-63560D1D6BF3">
						<Params>
							<DValue type="threshold" name="valThrsh"></DValue>
							<DValue type="threshold" name="valThrsh2"></DValue>
							<DValue value="From Parent" type="string" name="valMap"></DValue>
						</Params>
					</Domain>
					<SubProc>
						<ProcBase Name="unclassified at  Whole cells: 10 [shape:0.1 compct.:0.5]" bLoopChg="0" bExpand="1" bActive="1" bAutoName="1" bSubrtn="0" sComment="">
							<LcnsInfo sLcnsId="" sPwd=""></LcnsInfo>
							<vrblValMaxCycle>
								<DValue value="1." type="double"></DValue>
							</vrblValMaxCycle>
							<Algorithm guid="6534F2E1-485B-406f-B990-350824399FA8">
								<Params>
									<DValue value="1" type="bool" name="bDoOverwrite"></DValue>
									<DValue type="lvlName" name="valMapLvl"></DValue>
									<DValue value="0" type="int" name="eLvlUsage"></DValue>
									<DValue value="3" type="int" name="iCompMode"></DValue>
									<DValue type="vector" name="vImgLayerWghtVarOrValue">
									<Values>
									<DValue type="vector" indx="0">
									<Values>
									<DValue type="img_chnl" value="Layer 2 filtered" scope="" indx="0"></DValue>
									<DValue value="1." type="double" indx="1"></DValue>
									</Values>
									</DValue>
									</Values>
									</DValue>
									<DValue type="vector" name="vImgLayerWght">
									<Values>
									<DValue type="vector" indx="0">
									<Values>
									<DValue type="img_chnl" value="Layer 2 filtered" scope="" indx="0"></DValue>
									<DValue value="1." type="double" indx="1"></DValue>
									</Values>
									</DValue>
									</Values>
									</DValue>
									<DValue type="vector" name="vThmLayerFlags">
									<Values></Values>
									</DValue>
									<DValue value="10." type="double" name="vrblValScale"></DValue>
									<DValue value="0.10000000000000001" type="double" name="vrblHCShape"></DValue>
									<DValue value="0.5" type="double" name="vrblHCArea"></DValue>
								</Params>
							</Algorithm>
							<Domain guid="CED621BD-F4D1-4ffa-A2F6-DB2BB1913E8C">
								<Params>
									<DValue type="lvlName" name="valMapLvl">
									<MapLvlProxy strName="Whole cells" bVrbl="0">
									<Assignment MapLvl="1" MapName="main"></Assignment>
									<Scope GUID="00000000-0000-0000-0000-000000000000"></Scope>
									</MapLvlProxy>
									</DValue>
									<DValue type="vector" name="mClssFltr">
									<Values>
									<DValue value="Unclsfy" type="string" indx="0"></DValue>
									<DValue value="User defined" type="string" indx="1"></DValue>
									</Values>
									</DValue>
									<DValue type="threshold" name="valThrsh"></DValue>
									<DValue type="threshold" name="valThrsh2"></DValue>
									<DValue value="From Parent" type="string" name="valMap"></DValue>
									<DValue value="From Parent" type="string" name="valROI"></DValue>
									<DValue value="0" type="int" name="iNumMaxObj"></DValue>
									<DValue value="4" type="int" name="iVersion"></DValue>
									<DValue value="-1" type="int" name="iOldLvl"></DValue>
									<DValue value="0" type="int" name="iOldDsplLvl"></DValue>
									<DValue value="0" type="int" name="iOldDsplNumLvl"></DValue>
								</Params>
							</Domain>
							<SubProc></SubProc>
						</ProcBase>
						<ProcBase Name="unclassified with Mean Diff. to neighbors Layer 2 filtered (60) >= 8  at  Whole cells: _tmp_osteoblasts" bLoopChg="0" bExpand="1" bActive="1" bAutoName="1" bSubrtn="0" sComment="">
							<LcnsInfo sLcnsId="" sPwd=""></LcnsInfo>
							<vrblValMaxCycle>
								<DValue value="1." type="double"></DValue>
							</vrblValMaxCycle>
							<Algorithm guid="80BA6991-0BF5-4e95-BB7F-4F743CED8524">
								<Params>
									<DValue type="vector" name="lActvClss">
									<Values>
									<DValue value="9" type="clssId" indx="0"></DValue>
									<DValue value="User defined" type="string" indx="1"></DValue>
									</Values>
									</DValue>
									<DValue value="0" type="bool" name="bErase"></DValue>
									<DValue value="1" type="bool" name="bUseClssDscr"></DValue>
								</Params>
							</Algorithm>
							<Domain guid="CED621BD-F4D1-4ffa-A2F6-DB2BB1913E8C">
								<Params>
									<DValue type="lvlName" name="valMapLvl">
									<MapLvlProxy strName="Whole cells" bVrbl="0">
									<Assignment MapLvl="1" MapName="main"></Assignment>
									<Scope GUID="00000000-0000-0000-0000-000000000000"></Scope>
									</MapLvlProxy>
									</DValue>
									<DValue type="vector" name="mClssFltr">
									<Values>
									<DValue value="Unclsfy" type="string" indx="0"></DValue>
									<DValue value="User defined" type="string" indx="1"></DValue>
									</Values>
									</DValue>
									<DValue type="threshold" name="valThrsh">
									<TermThrsh eCmpr="4" eBaseUnit="0">
									<PropDscrId GUID="296513A7-734F-4219-A9E0-7F27773C28F3" InstID="Mean Diff. to neighbors Layer 2 filtered (60)"></PropDscrId>
									<ProcVrblValUnit>
									<DValue value="8." type="double"></DValue>
									</ProcVrblValUnit>
									</TermThrsh>
									</DValue>
									<DValue type="threshold" name="valThrsh2"></DValue>
									<DValue value="From Parent" type="string" name="valMap"></DValue>
									<DValue value="From Parent" type="string" name="valROI"></DValue>
									<DValue value="0" type="int" name="iNumMaxObj"></DValue>
									<DValue value="4" type="int" name="iVersion"></DValue>
									<DValue value="-1" type="int" name="iOldLvl"></DValue>
									<DValue value="0" type="int" name="iOldDsplLvl"></DValue>
									<DValue value="0" type="int" name="iOldDsplNumLvl"></DValue>
								</Params>
							</Domain>
							<SubProc></SubProc>
						</ProcBase>
						<ProcBase Name="_tmp_osteoblasts at  Whole cells: merge region" bLoopChg="0" bExpand="1" bActive="1" bAutoName="1" bSubrtn="0" sComment="">
							<LcnsInfo sLcnsId="" sPwd=""></LcnsInfo>
							<vrblValMaxCycle>
								<DValue value="1." type="double"></DValue>
							</vrblValMaxCycle>
							<Algorithm guid="2328636B-BAD3-4f5d-B5AA-FC209A0BFB65">
								<Params>
									<DValue value="0" type="bool" name="bFsnUp"></DValue>
									<DValue value="0" type="bool" name="bUseThmLayer"></DValue>
								</Params>
							</Algorithm>
							<Domain guid="CED621BD-F4D1-4ffa-A2F6-DB2BB1913E8C">
								<Params>
									<DValue type="lvlName" name="valMapLvl">
									<MapLvlProxy strName="Whole cells" bVrbl="0">
									<Assignment MapLvl="1" MapName="main"></Assignment>
									<Scope GUID="00000000-0000-0000-0000-000000000000"></Scope>
									</MapLvlProxy>
									</DValue>
									<DValue type="vector" name="mClssFltr">
									<Values>
									<DValue value="9" type="clssId" indx="0"></DValue>
									<DValue value="User defined" type="string" indx="1"></DValue>
									</Values>
									</DValue>
									<DValue type="threshold" name="valThrsh"></DValue>
									<DValue type="threshold" name="valThrsh2"></DValue>
									<DValue value="From Parent" type="string" name="valMap"></DValue>
									<DValue value="From Parent" type="string" name="valROI"></DValue>
									<DValue value="0" type="int" name="iNumMaxObj"></DValue>
									<DValue value="4" type="int" name="iVersion"></DValue>
									<DValue value="-1" type="int" name="iOldLvl"></DValue>
									<DValue value="0" type="int" name="iOldDsplLvl"></DValue>
									<DValue value="0" type="int" name="iOldDsplNumLvl"></DValue>
								</Params>
							</Domain>
							<SubProc></SubProc>
						</ProcBase>
						<ProcBase Name="_tmp_osteoblasts at  Whole cells: Osteoblast" bLoopChg="0" bExpand="1" bActive="1" bAutoName="1" bSubrtn="0" sComment="">
							<LcnsInfo sLcnsId="" sPwd=""></LcnsInfo>
							<vrblValMaxCycle>
								<DValue value="1." type="double"></DValue>
							</vrblValMaxCycle>
							<Algorithm guid="3AC44F21-C6B2-4804-9929-BB18BE6F2051">
								<Params>
									<DValue value="2" type="clssId" name="valClass"></DValue>
								</Params>
							</Algorithm>
							<Domain guid="CED621BD-F4D1-4ffa-A2F6-DB2BB1913E8C">
								<Params>
									<DValue type="lvlName" name="valMapLvl">
									<MapLvlProxy strName="Whole cells" bVrbl="0">
									<Assignment MapLvl="1" MapName="main"></Assignment>
									<Scope GUID="00000000-0000-0000-0000-000000000000"></Scope>
									</MapLvlProxy>
									</DValue>
									<DValue type="vector" name="mClssFltr">
									<Values>
									<DValue value="9" type="clssId" indx="0"></DValue>
									<DValue value="User defined" type="string" indx="1"></DValue>
									</Values>
									</DValue>
									<DValue type="threshold" name="valThrsh"></DValue>
									<DValue type="threshold" name="valThrsh2"></DValue>
									<DValue value="From Parent" type="string" name="valMap"></DValue>
									<DValue value="From Parent" type="string" name="valROI"></DValue>
									<DValue value="0" type="int" name="iNumMaxObj"></DValue>
									<DValue value="4" type="int" name="iVersion"></DValue>
									<DValue value="-1" type="int" name="iOldLvl"></DValue>
									<DValue value="0" type="int" name="iOldDsplLvl"></DValue>
									<DValue value="0" type="int" name="iOldDsplNumLvl"></DValue>
								</Params>
							</Domain>
							<SubProc></SubProc>
						</ProcBase>
						<ProcBase Name="unclassified at  Whole cells: merge region" bLoopChg="0" bExpand="1" bActive="1" bAutoName="1" bSubrtn="0" sComment="">
							<LcnsInfo sLcnsId="" sPwd=""></LcnsInfo>
							<vrblValMaxCycle>
								<DValue value="1." type="double"></DValue>
							</vrblValMaxCycle>
							<Algorithm guid="2328636B-BAD3-4f5d-B5AA-FC209A0BFB65">
								<Params>
									<DValue value="0" type="bool" name="bFsnUp"></DValue>
									<DValue value="0" type="bool" name="bUseThmLayer"></DValue>
								</Params>
							</Algorithm>
							<Domain guid="CED621BD-F4D1-4ffa-A2F6-DB2BB1913E8C">
								<Params>
									<DValue type="lvlName" name="valMapLvl">
									<MapLvlProxy strName="Whole cells" bVrbl="0">
									<Assignment MapLvl="1" MapName="main"></Assignment>
									<Scope GUID="00000000-0000-0000-0000-000000000000"></Scope>
									</MapLvlProxy>
									</DValue>
									<DValue type="vector" name="mClssFltr">
									<Values>
									<DValue value="Unclsfy" type="string" indx="0"></DValue>
									<DValue value="User defined" type="string" indx="1"></DValue>
									</Values>
									</DValue>
									<DValue type="threshold" name="valThrsh"></DValue>
									<DValue type="threshold" name="valThrsh2"></DValue>
									<DValue value="From Parent" type="string" name="valMap"></DValue>
									<DValue value="From Parent" type="string" name="valROI"></DValue>
									<DValue value="0" type="int" name="iNumMaxObj"></DValue>
									<DValue value="4" type="int" name="iVersion"></DValue>
									<DValue value="-1" type="int" name="iOldLvl"></DValue>
									<DValue value="0" type="int" name="iOldDsplLvl"></DValue>
									<DValue value="0" type="int" name="iOldDsplNumLvl"></DValue>
								</Params>
							</Domain>
							<SubProc></SubProc>
						</ProcBase>
						<ProcBase Name="Osteoblast at  Whole cells: convert image objects -> Connected 3D" bLoopChg="0" bExpand="1" bActive="1" bAutoName="1" bSubrtn="0" sComment="">
							<LcnsInfo sLcnsId="" sPwd=""></LcnsInfo>
							<vrblValMaxCycle>
								<DValue value="1." type="double"></DValue>
							</vrblValMaxCycle>
							<Algorithm guid="6EC1674C-B457-4af6-B95B-0AC62BD28A6B">
								<Params>
									<DValue value="1" type="int" name="eObjType"></DValue>
									<DValue value="1" type="bool" name="bFusion"></DValue>
									<DValue value="1" type="bool" name="bFusionUp"></DValue>
								</Params>
							</Algorithm>
							<Domain guid="CED621BD-F4D1-4ffa-A2F6-DB2BB1913E8C">
								<Params>
									<DValue type="lvlName" name="valMapLvl">
									<MapLvlProxy strName="Whole cells" bVrbl="0">
									<Assignment MapLvl="1" MapName="main"></Assignment>
									<Scope GUID="00000000-0000-0000-0000-000000000000"></Scope>
									</MapLvlProxy>
									</DValue>
									<DValue type="vector" name="mClssFltr">
									<Values>
									<DValue value="2" type="clssId" indx="0"></DValue>
									<DValue value="User defined" type="string" indx="1"></DValue>
									</Values>
									</DValue>
									<DValue type="threshold" name="valThrsh"></DValue>
									<DValue type="threshold" name="valThrsh2"></DValue>
									<DValue value="From Parent" type="string" name="valMap"></DValue>
									<DValue value="From Parent" type="string" name="valROI"></DValue>
									<DValue value="0" type="int" name="iNumMaxObj"></DValue>
									<DValue value="4" type="int" name="iVersion"></DValue>
									<DValue value="-1" type="int" name="iOldLvl"></DValue>
									<DValue value="0" type="int" name="iOldDsplLvl"></DValue>
									<DValue value="0" type="int" name="iOldDsplNumLvl"></DValue>
								</Params>
							</Domain>
							<SubProc></SubProc>
						</ProcBase>
						<ProcBase Name="Machine learning" bLoopChg="0" bExpand="1" bActive="1" bAutoName="0" bSubrtn="0" sComment="">
							<LcnsInfo sLcnsId="" sPwd=""></LcnsInfo>
							<vrblValMaxCycle>
								<DValue value="1." type="double"></DValue>
							</vrblValMaxCycle>
							<Algorithm guid="A8BA5775-CC39-4194-9A6A-A64872EE1F81">
								<Params></Params>
							</Algorithm>
							<Domain guid="CC9F2C30-4DB0-4ef2-B864-63560D1D6BF3">
								<Params>
									<DValue type="threshold" name="valThrsh"></DValue>
									<DValue type="threshold" name="valThrsh2"></DValue>
									<DValue value="From Parent" type="string" name="valMap"></DValue>
								</Params>
							</Domain>
							<SubProc>
								<ProcBase Name="Classify HSCs" bLoopChg="0" bExpand="1" bActive="1" bAutoName="0" bSubrtn="0" sComment="">
									<LcnsInfo sLcnsId="" sPwd=""></LcnsInfo>
									<vrblValMaxCycle>
									<DValue value="1." type="double"></DValue>
									</vrblValMaxCycle>
									<Algorithm guid="A8BA5775-CC39-4194-9A6A-A64872EE1F81">
									<Params></Params>
									</Algorithm>
									<Domain guid="CC9F2C30-4DB0-4ef2-B864-63560D1D6BF3">
									<Params>
									<DValue type="threshold" name="valThrsh"></DValue>
									<DValue type="threshold" name="valThrsh2"></DValue>
									<DValue value="From Parent" type="string" name="valMap"></DValue>
									</Params>
									</Domain>
									<SubProc>
									<ProcBase Name="maps: do" bLoopChg="0" bExpand="1" bActive="1" bAutoName="1" bSubrtn="0" sComment="">
									<LcnsInfo sLcnsId="" sPwd=""></LcnsInfo>
									<vrblValMaxCycle>
									<DValue value="1." type="double"></DValue>
									</vrblValMaxCycle>
									<Algorithm guid="A8BA5775-CC39-4194-9A6A-A64872EE1F81">
									<Params></Params>
									</Algorithm>
									<Domain guid="AB1B955A-9490-4e44-8E01-F8C22997EC7F">
									<Params>
									<DValue value="" type="string" name="strNamePrefix"></DValue>
									<DValue type="threshold" name="valThrsh"></DValue>
									<DValue type="threshold" name="valThrsh2"></DValue>
									</Params>
									</Domain>
									<SubProc>
									<ProcBase Name="full HSCs at  Whole cells: classifier: apply" bLoopChg="0" bExpand="1" bActive="1" bAutoName="1" bSubrtn="0" sComment="">
									<LcnsInfo sLcnsId="" sPwd=""></LcnsInfo>
									<vrblValMaxCycle>
									<DValue value="1." type="double"></DValue>
									</vrblValMaxCycle>
									<Algorithm guid="D560144D-0A60-40b0-B69E-32E67AF10DD1">
									<Params>
									<DValue value="2" type="int" name="UiParameter_opMode"></DValue>
									<DValue value="36" type="procVarId" name="UiParameter_configVar"></DValue>
									<DValue value="0" type="bool" name="Feature_useSamplesOnly"></DValue>
									<DValue value="1" type="bool" name="Feature_useObjFeature"></DValue>
									<DValue type="vector" name="Feature_objFeature">
									<Values>
									<DValue type="propDscrId" indx="0">
									<PropDscrId GUID="03E04ED0-94DD-45ee-801E-14D70E6E2417" InstID="Area"></PropDscrId>
									</DValue>
									<DValue type="propDscrId" indx="1">
									<PropDscrId GUID="1F03F8EB-A21A-4d53-B9DA-391FFE1B804D" InstID="Compactness"></PropDscrId>
									</DValue>
									<DValue type="propDscrId" indx="2">
									<PropDscrId GUID="6522C279-48EE-431d-8F22-E65CB0EBDBE5" InstID="Volume"></PropDscrId>
									</DValue>
									<DValue type="propDscrId" indx="3">
									<PropDscrId GUID="7D5D60D1-C310-48dc-9D5D-65BAAA4062F5" InstID="Length/Width"></PropDscrId>
									</DValue>
									<DValue type="propDscrId" indx="4">
									<PropDscrId GUID="91CC47C7-93D6-4829-A54F-44E87267F342" InstID="Length"></PropDscrId>
									</DValue>
									<DValue type="propDscrId" indx="5">
									<PropDscrId GUID="C7AEA627-B419-468a-BC40-4AE16617D443" InstID="Elliptic Fit"></PropDscrId>
									</DValue>
									<DValue type="propDscrId" indx="6">
									<PropDscrId GUID="D9CC01FF-7C3D-4861-9608-38D8EB2D3CCC" InstID="Asymmetry"></PropDscrId>
									</DValue>
									<DValue type="propDscrId" indx="7">
									<PropDscrId GUID="DEA2DCB1-BD89-4972-971A-65C1F58FA3C0" InstID="Width"></PropDscrId>
									</DValue>
									</Values>
									</DValue>
									<DValue type="array" name="Feature_layer"></DValue>
									<DValue value="0" type="bool" name="Feature_normalize"></DValue>
									<DValue value="2" type="int" name="classifier_classifierType"></DValue>
									<DValue value="1" type="int" name="classifier_kKNN"></DValue>
									<DValue value="1" type="int" name="classifier_svmKernelType"></DValue>
									<DValue value="2." type="double" name="classifier_svmC"></DValue>
									<DValue value="0." type="double" name="classifier_svmGamma"></DValue>
									<DValue value="0" type="int" name="classifier_cartMaxDepth"></DValue>
									<DValue value="0" type="int" name="classifier_cartMinSampleCount"></DValue>
									<DValue value="3" type="int" name="classifier_cartCrossValidationFolds"></DValue>
									<DValue value="3" type="int" name="UiQuery_classifierType"></DValue>
									<DValue value="3" type="int" name="UiQueryTree_opMode"></DValue>
									<DValue value="-1" type="procVarId" name="UiQueryTree_maxDepth"></DValue>
									<DValue value="-1" type="procVarId" name="UiQueryTree_minSampleCount"></DValue>
									<DValue value="-1" type="procVarId" name="UiQueryTree_crossValidationFolds"></DValue>
									<DValue value="0" type="int" name="UiQueryTree_nodeID"></DValue>
									<DValue value="-1" type="procVarId" name="UiQueryTree_isLeafVar"></DValue>
									<DValue value="-2" type="clssId" name="UiQueryTree_leafClassVar"></DValue>
									<DValue value="-1" type="procVarId" name="UiQueryTree_leftNodeIDVar"></DValue>
									<DValue value="-1" type="procVarId" name="UiQueryTree_rightNodeIDVar"></DValue>
									<DValue value="-1" type="procVarId" name="UiQueryTree_splitFeatureIndexVar"></DValue>
									<DValue value="-1" type="procVarId" name="UiQueryTree_thresholdVar"></DValue>
									<DValue value="C:\Users\User\Desktop\plot6.bmp" type="string" name="UiQueryTree_imagePath"></DValue>
									<DValue value="" type="string" name="UiQueryTree_targetProcPath"></DValue>
									<DValue value="" type="string" name="UiQueryTree_thrsh_prefix"></DValue>
									</Params>
									</Algorithm>
									<Domain guid="CED621BD-F4D1-4ffa-A2F6-DB2BB1913E8C">
									<Params>
									<DValue type="lvlName" name="valMapLvl">
									<MapLvlProxy strName="Whole cells" bVrbl="0">
									<Assignment MapLvl="1" MapName="main"></Assignment>
									<Scope GUID="00000000-0000-0000-0000-000000000000"></Scope>
									</MapLvlProxy>
									</DValue>
									<DValue type="vector" name="mClssFltr">
									<Values>
									<DValue value="7" type="clssId" indx="0"></DValue>
									<DValue value="User defined" type="string" indx="1"></DValue>
									</Values>
									</DValue>
									<DValue type="threshold" name="valThrsh"></DValue>
									<DValue type="threshold" name="valThrsh2"></DValue>
									<DValue value="From Parent" type="string" name="valMap"></DValue>
									<DValue value="From Parent" type="string" name="valROI"></DValue>
									<DValue value="0" type="int" name="iNumMaxObj"></DValue>
									<DValue value="4" type="int" name="iVersion"></DValue>
									<DValue value="-1" type="int" name="iOldLvl"></DValue>
									<DValue value="0" type="int" name="iOldDsplLvl"></DValue>
									<DValue value="0" type="int" name="iOldDsplNumLvl"></DValue>
									</Params>
									</Domain>
									<SubProc></SubProc>
									</ProcBase>
									</SubProc>
									</ProcBase>
									</SubProc>
								</ProcBase>
								<ProcBase Name="Refine" bLoopChg="0" bExpand="0" bActive="1" bAutoName="0" bSubrtn="0" sComment="">
									<LcnsInfo sLcnsId="" sPwd=""></LcnsInfo>
									<vrblValMaxCycle>
									<DValue value="1." type="double"></DValue>
									</vrblValMaxCycle>
									<Algorithm guid="A8BA5775-CC39-4194-9A6A-A64872EE1F81">
									<Params></Params>
									</Algorithm>
									<Domain guid="CC9F2C30-4DB0-4ef2-B864-63560D1D6BF3">
									<Params>
									<DValue type="threshold" name="valThrsh"></DValue>
									<DValue type="threshold" name="valThrsh2"></DValue>
									<DValue value="From Parent" type="string" name="valMap"></DValue>
									</Params>
									</Domain>
									<SubProc>
									<ProcBase Name="maps: do" bLoopChg="0" bExpand="1" bActive="1" bAutoName="1" bSubrtn="0" sComment="">
									<LcnsInfo sLcnsId="" sPwd=""></LcnsInfo>
									<vrblValMaxCycle>
									<DValue value="1." type="double"></DValue>
									</vrblValMaxCycle>
									<Algorithm guid="A8BA5775-CC39-4194-9A6A-A64872EE1F81">
									<Params></Params>
									</Algorithm>
									<Domain guid="AB1B955A-9490-4e44-8E01-F8C22997EC7F">
									<Params>
									<DValue value="" type="string" name="strNamePrefix"></DValue>
									<DValue type="threshold" name="valThrsh"></DValue>
									<DValue type="threshold" name="valThrsh2"></DValue>
									</Params>
									</Domain>
									<SubProc>
									<ProcBase Name="on Active Map Border-cell with Volume &lt; 120 &#181;m&#179; at  Whole cells: Small-Border-cell" bLoopChg="0" bExpand="1" bActive="1" bAutoName="1" bSubrtn="0" sComment="">
									<LcnsInfo sLcnsId="" sPwd=""></LcnsInfo>
									<vrblValMaxCycle>
									<DValue value="1." type="double"></DValue>
									</vrblValMaxCycle>
									<Algorithm guid="3AC44F21-C6B2-4804-9929-BB18BE6F2051">
									<Params>
									<DValue value="26" type="clssId" name="valClass"></DValue>
									</Params>
									</Algorithm>
									<Domain guid="CED621BD-F4D1-4ffa-A2F6-DB2BB1913E8C">
									<Params>
									<DValue type="lvlName" name="valMapLvl">
									<MapLvlProxy strName="Whole cells" bVrbl="0">
									<Assignment MapLvl="1" MapName="main"></Assignment>
									<Scope GUID="00000000-0000-0000-0000-000000000000"></Scope>
									</MapLvlProxy>
									</DValue>
									<DValue type="vector" name="mClssFltr">
									<Values>
									<DValue value="25" type="clssId" indx="0"></DValue>
									<DValue value="User defined" type="string" indx="1"></DValue>
									</Values>
									</DValue>
									<DValue type="threshold" name="valThrsh">
									<TermThrsh eCmpr="2" eBaseUnit="9">
									<PropDscrId GUID="6522C279-48EE-431d-8F22-E65CB0EBDBE5" InstID="Volume"></PropDscrId>
									<ProcVrblValUnit>
									<DValue value="120." type="double"></DValue>
									</ProcVrblValUnit>
									</TermThrsh>
									</DValue>
									<DValue type="threshold" name="valThrsh2"></DValue>
									<DValue value="Active Map" type="string" name="valMap"></DValue>
									<DValue value="From Parent" type="string" name="valROI"></DValue>
									<DValue value="0" type="int" name="iNumMaxObj"></DValue>
									<DValue value="4" type="int" name="iVersion"></DValue>
									<DValue value="-1" type="int" name="iOldLvl"></DValue>
									<DValue value="0" type="int" name="iOldDsplLvl"></DValue>
									<DValue value="0" type="int" name="iOldDsplNumLvl"></DValue>
									</Params>
									</Domain>
									<SubProc></SubProc>
									</ProcBase>
									</SubProc>
									</ProcBase>
									<ProcBase Name="maps: do" bLoopChg="0" bExpand="1" bActive="1" bAutoName="1" bSubrtn="0" sComment="">
									<LcnsInfo sLcnsId="" sPwd=""></LcnsInfo>
									<vrblValMaxCycle>
									<DValue value="1." type="double"></DValue>
									</vrblValMaxCycle>
									<Algorithm guid="A8BA5775-CC39-4194-9A6A-A64872EE1F81">
									<Params></Params>
									</Algorithm>
									<Domain guid="AB1B955A-9490-4e44-8E01-F8C22997EC7F">
									<Params>
									<DValue value="" type="string" name="strNamePrefix"></DValue>
									<DValue type="threshold" name="valThrsh"></DValue>
									<DValue type="threshold" name="valThrsh2"></DValue>
									</Params>
									</Domain>
									<SubProc>
									<ProcBase Name="on Active Map true cells with Volume &lt; 140 &#181;m&#179; at  Whole cells: Small-True-cell" bLoopChg="0" bExpand="1" bActive="1" bAutoName="1" bSubrtn="0" sComment="">
									<LcnsInfo sLcnsId="" sPwd=""></LcnsInfo>
									<vrblValMaxCycle>
									<DValue value="1." type="double"></DValue>
									</vrblValMaxCycle>
									<Algorithm guid="3AC44F21-C6B2-4804-9929-BB18BE6F2051">
									<Params>
									<DValue value="27" type="clssId" name="valClass"></DValue>
									</Params>
									</Algorithm>
									<Domain guid="CED621BD-F4D1-4ffa-A2F6-DB2BB1913E8C">
									<Params>
									<DValue type="lvlName" name="valMapLvl">
									<MapLvlProxy strName="Whole cells" bVrbl="0">
									<Assignment MapLvl="1" MapName="main"></Assignment>
									<Scope GUID="00000000-0000-0000-0000-000000000000"></Scope>
									</MapLvlProxy>
									</DValue>
									<DValue type="vector" name="mClssFltr">
									<Values>
									<DValue value="18" type="clssId" indx="0"></DValue>
									<DValue value="User defined" type="string" indx="1"></DValue>
									</Values>
									</DValue>
									<DValue type="threshold" name="valThrsh">
									<TermThrsh eCmpr="2" eBaseUnit="9">
									<PropDscrId GUID="6522C279-48EE-431d-8F22-E65CB0EBDBE5" InstID="Volume"></PropDscrId>
									<ProcVrblValUnit>
									<DValue value="140." type="double"></DValue>
									</ProcVrblValUnit>
									</TermThrsh>
									</DValue>
									<DValue type="threshold" name="valThrsh2"></DValue>
									<DValue value="Active Map" type="string" name="valMap"></DValue>
									<DValue value="From Parent" type="string" name="valROI"></DValue>
									<DValue value="0" type="int" name="iNumMaxObj"></DValue>
									<DValue value="4" type="int" name="iVersion"></DValue>
									<DValue value="-1" type="int" name="iOldLvl"></DValue>
									<DValue value="0" type="int" name="iOldDsplLvl"></DValue>
									<DValue value="0" type="int" name="iOldDsplNumLvl"></DValue>
									</Params>
									</Domain>
									<SubProc></SubProc>
									</ProcBase>
									</SubProc>
									</ProcBase>
									<ProcBase Name="maps: do" bLoopChg="0" bExpand="1" bActive="1" bAutoName="1" bSubrtn="0" sComment="">
									<LcnsInfo sLcnsId="" sPwd=""></LcnsInfo>
									<vrblValMaxCycle>
									<DValue value="1." type="double"></DValue>
									</vrblValMaxCycle>
									<Algorithm guid="A8BA5775-CC39-4194-9A6A-A64872EE1F81">
									<Params></Params>
									</Algorithm>
									<Domain guid="AB1B955A-9490-4e44-8E01-F8C22997EC7F">
									<Params>
									<DValue value="" type="string" name="strNamePrefix"></DValue>
									<DValue type="threshold" name="valThrsh"></DValue>
									<DValue type="threshold" name="valThrsh2"></DValue>
									</Params>
									</Domain>
									<SubProc>
									<ProcBase Name="on Active Map Border-cell with Z Max &lt; 4 Pxl at  Whole cells: Small-Border-cell" bLoopChg="0" bExpand="1" bActive="1" bAutoName="1" bSubrtn="0" sComment="">
									<LcnsInfo sLcnsId="" sPwd=""></LcnsInfo>
									<vrblValMaxCycle>
									<DValue value="1." type="double"></DValue>
									</vrblValMaxCycle>
									<Algorithm guid="3AC44F21-C6B2-4804-9929-BB18BE6F2051">
									<Params>
									<DValue value="26" type="clssId" name="valClass"></DValue>
									</Params>
									</Algorithm>
									<Domain guid="CED621BD-F4D1-4ffa-A2F6-DB2BB1913E8C">
									<Params>
									<DValue type="lvlName" name="valMapLvl">
									<MapLvlProxy strName="Whole cells" bVrbl="0">
									<Assignment MapLvl="1" MapName="main"></Assignment>
									<Scope GUID="00000000-0000-0000-0000-000000000000"></Scope>
									</MapLvlProxy>
									</DValue>
									<DValue type="vector" name="mClssFltr">
									<Values>
									<DValue value="25" type="clssId" indx="0"></DValue>
									<DValue value="User defined" type="string" indx="1"></DValue>
									</Values>
									</DValue>
									<DValue type="threshold" name="valThrsh">
									<TermThrsh eCmpr="2" eBaseUnit="1">
									<PropDscrId GUID="5CA8F7E8-2281-4b45-8EBD-D3F7986B524E" InstID="Z Max"></PropDscrId>
									<ProcVrblValPxl>
									<DValue value="4." type="double"></DValue>
									</ProcVrblValPxl>
									</TermThrsh>
									</DValue>
									<DValue type="threshold" name="valThrsh2"></DValue>
									<DValue value="Active Map" type="string" name="valMap"></DValue>
									<DValue value="From Parent" type="string" name="valROI"></DValue>
									<DValue value="0" type="int" name="iNumMaxObj"></DValue>
									<DValue value="4" type="int" name="iVersion"></DValue>
									<DValue value="-1" type="int" name="iOldLvl"></DValue>
									<DValue value="0" type="int" name="iOldDsplLvl"></DValue>
									<DValue value="0" type="int" name="iOldDsplNumLvl"></DValue>
									</Params>
									</Domain>
									<SubProc></SubProc>
									</ProcBase>
									</SubProc>
									</ProcBase>
									</SubProc>
								</ProcBase>
							</SubProc>
						</ProcBase>
						<ProcBase Name="Measure distances" bLoopChg="0" bExpand="0" bActive="1" bAutoName="0" bSubrtn="0" sComment="">
							<LcnsInfo sLcnsId="" sPwd=""></LcnsInfo>
							<vrblValMaxCycle>
								<DValue value="1." type="double"></DValue>
							</vrblValMaxCycle>
							<Algorithm guid="A8BA5775-CC39-4194-9A6A-A64872EE1F81">
								<Params></Params>
							</Algorithm>
							<Domain guid="CC9F2C30-4DB0-4ef2-B864-63560D1D6BF3">
								<Params>
									<DValue type="threshold" name="valThrsh"></DValue>
									<DValue type="threshold" name="valThrsh2"></DValue>
									<DValue value="From Parent" type="string" name="valMap"></DValue>
								</Params>
							</Domain>
							<SubProc>
								<ProcBase Name="at  Whole cells: copy creating 'Subcellular' below" bLoopChg="0" bExpand="1" bActive="1" bAutoName="1" bSubrtn="0" sComment="">
									<LcnsInfo sLcnsId="" sPwd=""></LcnsInfo>
									<vrblValMaxCycle>
									<DValue value="1." type="double"></DValue>
									</vrblValMaxCycle>
									<Algorithm guid="422F931B-FB82-4853-A773-2A821FE23893">
									<Params>
									<DValue type="lvlName" name="valMapLvl">
									<MapLvlProxy strName="Subcellular" bVrbl="0">
									<Assignment MapLvl="2" MapName="main"></Assignment>
									<Scope GUID="00000000-0000-0000-0000-000000000000"></Scope>
									</MapLvlProxy>
									</DValue>
									<DValue value="0" type="bool" name="bUp"></DValue>
									</Params>
									</Algorithm>
									<Domain guid="CED621BD-F4D1-4ffa-A2F6-DB2BB1913E8C">
									<Params>
									<DValue type="lvlName" name="valMapLvl">
									<MapLvlProxy strName="Whole cells" bVrbl="0">
									<Assignment MapLvl="1" MapName="main"></Assignment>
									<Scope GUID="00000000-0000-0000-0000-000000000000"></Scope>
									</MapLvlProxy>
									</DValue>
									<DValue type="vector" name="mClssFltr">
									<Values>
									<DValue value="Disabled" type="string" indx="0"></DValue>
									</Values>
									</DValue>
									<DValue type="threshold" name="valThrsh"></DValue>
									<DValue type="threshold" name="valThrsh2"></DValue>
									<DValue value="From Parent" type="string" name="valMap"></DValue>
									<DValue value="From Parent" type="string" name="valROI"></DValue>
									<DValue value="0" type="int" name="iNumMaxObj"></DValue>
									<DValue value="4" type="int" name="iVersion"></DValue>
									<DValue value="-1" type="int" name="iOldLvl"></DValue>
									<DValue value="0" type="int" name="iOldDsplLvl"></DValue>
									<DValue value="0" type="int" name="iOldDsplNumLvl"></DValue>
									</Params>
									</Domain>
									<SubProc></SubProc>
								</ProcBase>
								<ProcBase Name="Border-cell, true cells at  Subcellular: shrink using HSC-surface(3d)" bLoopChg="0" bExpand="1" bActive="1" bAutoName="1" bSubrtn="0" sComment="">
									<LcnsInfo sLcnsId="" sPwd=""></LcnsInfo>
									<vrblValMaxCycle>
									<DValue value="1." type="double"></DValue>
									</vrblValMaxCycle>
									<Algorithm guid="26A5FE32-0E27-4c1d-823D-3F2B3CA9712A">
									<Params>
									<DValue value="1" type="int" name="eMode"></DValue>
									<DValue value="14" type="clssId" name="pTargetClass"></DValue>
									<DValue value="1" type="bool" name="bGnrlConnectedOnly"></DValue>
									<DValue value="0" type="bool" name="bLgcyResetNumPxl"></DValue>
									<DValue value="3" type="int" name="eGrowInX"></DValue>
									<DValue value="3" type="int" name="eGrowInY"></DValue>
									<DValue value="3" type="int" name="eGrowInZ"></DValue>
									<DValue value="0" type="bool" name="bBalanceDir"></DValue>
									<DValue type="vector" name="mCandClass">
									<Values>
									<DValue value="Disabled" type="string" indx="0"></DValue>
									</Values>
									</DValue>
									<DValue type="threshold" name="mCandCond"></DValue>
									<DValue type="img_chnl" value="" name="pLayer1"></DValue>
									<DValue value="4" type="int" name="eLayer1Cmp"></DValue>
									<DValue value="1" type="bool" name="bLayer1AbsTrsh"></DValue>
									<DValue value="0" type="int" name="mLayer1Value"></DValue>
									<DValue value="0" type="int" name="mLayer1Tolerance"></DValue>
									<DValue value="0" type="bool" name="bLayer1AbsToler"></DValue>
									<DValue type="img_chnl" value="" name="pLayer2"></DValue>
									<DValue value="4" type="int" name="eLayer2Cmp"></DValue>
									<DValue value="1" type="bool" name="bLayer2AbsTrsh"></DValue>
									<DValue value="0" type="int" name="mLayer2Value"></DValue>
									<DValue value="0" type="int" name="mLayer2Tolerance"></DValue>
									<DValue value="0" type="bool" name="bLayer2AbsToler"></DValue>
									<DValue value="0" type="int" name="eDstSurfMode"></DValue>
									<DValue type="vector" name="mDstSurfClass">
									<Values>
									<DValue value="Disabled" type="string" indx="0"></DValue>
									</Values>
									</DValue>
									<DValue value="4" type="int" name="eDstSurfCmp"></DValue>
									<DValue value="0.20000000000000001" type="double" name="mDstSurfValue"></DValue>
									<DValue value="5" type="int" name="mDstSurfBox"></DValue>
									<DValue value="1" type="int" name="mDstSurfBoxZ"></DValue>
									<DValue value="-1" type="procVarId" name="mMinObjSize"></DValue>
									<DValue value="-1" type="procVarId" name="mMaxObjSize"></DValue>
									</Params>
									</Algorithm>
									<Domain guid="CED621BD-F4D1-4ffa-A2F6-DB2BB1913E8C">
									<Params>
									<DValue type="lvlName" name="valMapLvl">
									<MapLvlProxy strName="Subcellular" bVrbl="0">
									<Assignment MapLvl="2" MapName="main"></Assignment>
									<Scope GUID="00000000-0000-0000-0000-000000000000"></Scope>
									</MapLvlProxy>
									</DValue>
									<DValue type="vector" name="mClssFltr">
									<Values>
									<DValue value="25" type="clssId" indx="0"></DValue>
									<DValue value="18" type="clssId" indx="1"></DValue>
									<DValue value="User defined" type="string" indx="2"></DValue>
									</Values>
									</DValue>
									<DValue type="threshold" name="valThrsh"></DValue>
									<DValue type="threshold" name="valThrsh2"></DValue>
									<DValue value="From Parent" type="string" name="valMap"></DValue>
									<DValue value="From Parent" type="string" name="valROI"></DValue>
									<DValue value="0" type="int" name="iNumMaxObj"></DValue>
									<DValue value="4" type="int" name="iVersion"></DValue>
									<DValue value="-1" type="int" name="iOldLvl"></DValue>
									<DValue value="0" type="int" name="iOldDsplLvl"></DValue>
									<DValue value="0" type="int" name="iOldDsplNumLvl"></DValue>
									</Params>
									</Domain>
									<SubProc></SubProc>
								</ProcBase>
								<ProcBase Name="HSC-surface at  Subcellular: chess board: 1" bLoopChg="0" bExpand="1" bActive="1" bAutoName="1" bSubrtn="0" sComment="">
									<LcnsInfo sLcnsId="" sPwd=""></LcnsInfo>
									<vrblValMaxCycle>
									<DValue value="1." type="double"></DValue>
									</vrblValMaxCycle>
									<Algorithm guid="0F96C846-956C-405f-AC42-81EBA4D1A755">
									<Params>
									<DValue value="1" type="int" name="vrblObjSize"></DValue>
									<DValue type="lvlName" name="valMapLvl"></DValue>
									<DValue value="1" type="bool" name="bDoOverwrite"></DValue>
									<DValue type="vector" name="vGisChnlProxy">
									<Values></Values>
									</DValue>
									</Params>
									</Algorithm>
									<Domain guid="CED621BD-F4D1-4ffa-A2F6-DB2BB1913E8C">
									<Params>
									<DValue type="lvlName" name="valMapLvl">
									<MapLvlProxy strName="Subcellular" bVrbl="0">
									<Assignment MapLvl="2" MapName="main"></Assignment>
									<Scope GUID="00000000-0000-0000-0000-000000000000"></Scope>
									</MapLvlProxy>
									</DValue>
									<DValue type="vector" name="mClssFltr">
									<Values>
									<DValue value="14" type="clssId" indx="0"></DValue>
									<DValue value="User defined" type="string" indx="1"></DValue>
									</Values>
									</DValue>
									<DValue type="threshold" name="valThrsh"></DValue>
									<DValue type="threshold" name="valThrsh2"></DValue>
									<DValue value="From Parent" type="string" name="valMap"></DValue>
									<DValue value="From Parent" type="string" name="valROI"></DValue>
									<DValue value="0" type="int" name="iNumMaxObj"></DValue>
									<DValue value="4" type="int" name="iVersion"></DValue>
									<DValue value="-1" type="int" name="iOldLvl"></DValue>
									<DValue value="0" type="int" name="iOldDsplLvl"></DValue>
									<DValue value="0" type="int" name="iOldDsplNumLvl"></DValue>
									</Params>
									</Domain>
									<SubProc></SubProc>
								</ProcBase>
								<ProcBase Name="Osteoblast at  Subcellular: shrink using Osteoblast-surface(3d)" bLoopChg="0" bExpand="1" bActive="1" bAutoName="1" bSubrtn="0" sComment="">
									<LcnsInfo sLcnsId="" sPwd=""></LcnsInfo>
									<vrblValMaxCycle>
									<DValue value="1." type="double"></DValue>
									</vrblValMaxCycle>
									<Algorithm guid="26A5FE32-0E27-4c1d-823D-3F2B3CA9712A">
									<Params>
									<DValue value="1" type="int" name="eMode"></DValue>
									<DValue value="15" type="clssId" name="pTargetClass"></DValue>
									<DValue value="1" type="bool" name="bGnrlConnectedOnly"></DValue>
									<DValue value="0" type="bool" name="bLgcyResetNumPxl"></DValue>
									<DValue value="3" type="int" name="eGrowInX"></DValue>
									<DValue value="3" type="int" name="eGrowInY"></DValue>
									<DValue value="3" type="int" name="eGrowInZ"></DValue>
									<DValue value="0" type="bool" name="bBalanceDir"></DValue>
									<DValue type="vector" name="mCandClass">
									<Values>
									<DValue value="Disabled" type="string" indx="0"></DValue>
									</Values>
									</DValue>
									<DValue type="threshold" name="mCandCond"></DValue>
									<DValue type="img_chnl" value="" name="pLayer1"></DValue>
									<DValue value="4" type="int" name="eLayer1Cmp"></DValue>
									<DValue value="1" type="bool" name="bLayer1AbsTrsh"></DValue>
									<DValue value="0" type="int" name="mLayer1Value"></DValue>
									<DValue value="0" type="int" name="mLayer1Tolerance"></DValue>
									<DValue value="0" type="bool" name="bLayer1AbsToler"></DValue>
									<DValue type="img_chnl" value="" name="pLayer2"></DValue>
									<DValue value="4" type="int" name="eLayer2Cmp"></DValue>
									<DValue value="1" type="bool" name="bLayer2AbsTrsh"></DValue>
									<DValue value="0" type="int" name="mLayer2Value"></DValue>
									<DValue value="0" type="int" name="mLayer2Tolerance"></DValue>
									<DValue value="0" type="bool" name="bLayer2AbsToler"></DValue>
									<DValue value="0" type="int" name="eDstSurfMode"></DValue>
									<DValue type="vector" name="mDstSurfClass">
									<Values>
									<DValue value="Disabled" type="string" indx="0"></DValue>
									</Values>
									</DValue>
									<DValue value="4" type="int" name="eDstSurfCmp"></DValue>
									<DValue value="0.20000000000000001" type="double" name="mDstSurfValue"></DValue>
									<DValue value="5" type="int" name="mDstSurfBox"></DValue>
									<DValue value="1" type="int" name="mDstSurfBoxZ"></DValue>
									<DValue value="-1" type="procVarId" name="mMinObjSize"></DValue>
									<DValue value="-1" type="procVarId" name="mMaxObjSize"></DValue>
									</Params>
									</Algorithm>
									<Domain guid="CED621BD-F4D1-4ffa-A2F6-DB2BB1913E8C">
									<Params>
									<DValue type="lvlName" name="valMapLvl">
									<MapLvlProxy strName="Subcellular" bVrbl="0">
									<Assignment MapLvl="2" MapName="main"></Assignment>
									<Scope GUID="00000000-0000-0000-0000-000000000000"></Scope>
									</MapLvlProxy>
									</DValue>
									<DValue type="vector" name="mClssFltr">
									<Values>
									<DValue value="2" type="clssId" indx="0"></DValue>
									<DValue value="User defined" type="string" indx="1"></DValue>
									</Values>
									</DValue>
									<DValue type="threshold" name="valThrsh"></DValue>
									<DValue type="threshold" name="valThrsh2"></DValue>
									<DValue value="From Parent" type="string" name="valMap"></DValue>
									<DValue value="From Parent" type="string" name="valROI"></DValue>
									<DValue value="0" type="int" name="iNumMaxObj"></DValue>
									<DValue value="4" type="int" name="iVersion"></DValue>
									<DValue value="-1" type="int" name="iOldLvl"></DValue>
									<DValue value="0" type="int" name="iOldDsplLvl"></DValue>
									<DValue value="0" type="int" name="iOldDsplNumLvl"></DValue>
									</Params>
									</Domain>
									<SubProc></SubProc>
								</ProcBase>
								<ProcBase Name="Osteoblast-surface at  Subcellular: chess board: 1" bLoopChg="0" bExpand="1" bActive="1" bAutoName="1" bSubrtn="0" sComment="">
									<LcnsInfo sLcnsId="" sPwd=""></LcnsInfo>
									<vrblValMaxCycle>
									<DValue value="1." type="double"></DValue>
									</vrblValMaxCycle>
									<Algorithm guid="0F96C846-956C-405f-AC42-81EBA4D1A755">
									<Params>
									<DValue value="1" type="int" name="vrblObjSize"></DValue>
									<DValue type="lvlName" name="valMapLvl"></DValue>
									<DValue value="1" type="bool" name="bDoOverwrite"></DValue>
									<DValue type="vector" name="vGisChnlProxy">
									<Values></Values>
									</DValue>
									</Params>
									</Algorithm>
									<Domain guid="CED621BD-F4D1-4ffa-A2F6-DB2BB1913E8C">
									<Params>
									<DValue type="lvlName" name="valMapLvl">
									<MapLvlProxy strName="Subcellular" bVrbl="0">
									<Assignment MapLvl="2" MapName="main"></Assignment>
									<Scope GUID="00000000-0000-0000-0000-000000000000"></Scope>
									</MapLvlProxy>
									</DValue>
									<DValue type="vector" name="mClssFltr">
									<Values>
									<DValue value="15" type="clssId" indx="0"></DValue>
									<DValue value="User defined" type="string" indx="1"></DValue>
									</Values>
									</DValue>
									<DValue type="threshold" name="valThrsh"></DValue>
									<DValue type="threshold" name="valThrsh2"></DValue>
									<DValue value="From Parent" type="string" name="valMap"></DValue>
									<DValue value="From Parent" type="string" name="valROI"></DValue>
									<DValue value="0" type="int" name="iNumMaxObj"></DValue>
									<DValue value="4" type="int" name="iVersion"></DValue>
									<DValue value="-1" type="int" name="iOldLvl"></DValue>
									<DValue value="0" type="int" name="iOldDsplLvl"></DValue>
									<DValue value="0" type="int" name="iOldDsplNumLvl"></DValue>
									</Params>
									</Domain>
									<SubProc></SubProc>
								</ProcBase>
								<ProcBase Name="Bone at  Subcellular: shrink using Bone-surface(3d)" bLoopChg="0" bExpand="1" bActive="1" bAutoName="1" bSubrtn="0" sComment="">
									<LcnsInfo sLcnsId="" sPwd=""></LcnsInfo>
									<vrblValMaxCycle>
									<DValue value="1." type="double"></DValue>
									</vrblValMaxCycle>
									<Algorithm guid="26A5FE32-0E27-4c1d-823D-3F2B3CA9712A">
									<Params>
									<DValue value="1" type="int" name="eMode"></DValue>
									<DValue value="22" type="clssId" name="pTargetClass"></DValue>
									<DValue value="1" type="bool" name="bGnrlConnectedOnly"></DValue>
									<DValue value="0" type="bool" name="bLgcyResetNumPxl"></DValue>
									<DValue value="3" type="int" name="eGrowInX"></DValue>
									<DValue value="3" type="int" name="eGrowInY"></DValue>
									<DValue value="3" type="int" name="eGrowInZ"></DValue>
									<DValue value="0" type="bool" name="bBalanceDir"></DValue>
									<DValue type="vector" name="mCandClass">
									<Values>
									<DValue value="Disabled" type="string" indx="0"></DValue>
									</Values>
									</DValue>
									<DValue type="threshold" name="mCandCond"></DValue>
									<DValue type="img_chnl" value="" name="pLayer1"></DValue>
									<DValue value="4" type="int" name="eLayer1Cmp"></DValue>
									<DValue value="1" type="bool" name="bLayer1AbsTrsh"></DValue>
									<DValue value="0" type="int" name="mLayer1Value"></DValue>
									<DValue value="0" type="int" name="mLayer1Tolerance"></DValue>
									<DValue value="0" type="bool" name="bLayer1AbsToler"></DValue>
									<DValue type="img_chnl" value="" name="pLayer2"></DValue>
									<DValue value="4" type="int" name="eLayer2Cmp"></DValue>
									<DValue value="1" type="bool" name="bLayer2AbsTrsh"></DValue>
									<DValue value="0" type="int" name="mLayer2Value"></DValue>
									<DValue value="0" type="int" name="mLayer2Tolerance"></DValue>
									<DValue value="0" type="bool" name="bLayer2AbsToler"></DValue>
									<DValue value="0" type="int" name="eDstSurfMode"></DValue>
									<DValue type="vector" name="mDstSurfClass">
									<Values>
									<DValue value="Disabled" type="string" indx="0"></DValue>
									</Values>
									</DValue>
									<DValue value="4" type="int" name="eDstSurfCmp"></DValue>
									<DValue value="0.20000000000000001" type="double" name="mDstSurfValue"></DValue>
									<DValue value="5" type="int" name="mDstSurfBox"></DValue>
									<DValue value="1" type="int" name="mDstSurfBoxZ"></DValue>
									<DValue value="-1" type="procVarId" name="mMinObjSize"></DValue>
									<DValue value="-1" type="procVarId" name="mMaxObjSize"></DValue>
									</Params>
									</Algorithm>
									<Domain guid="CED621BD-F4D1-4ffa-A2F6-DB2BB1913E8C">
									<Params>
									<DValue type="lvlName" name="valMapLvl">
									<MapLvlProxy strName="Subcellular" bVrbl="0">
									<Assignment MapLvl="2" MapName="main"></Assignment>
									<Scope GUID="00000000-0000-0000-0000-000000000000"></Scope>
									</MapLvlProxy>
									</DValue>
									<DValue type="vector" name="mClssFltr">
									<Values>
									<DValue value="21" type="clssId" indx="0"></DValue>
									<DValue value="User defined" type="string" indx="1"></DValue>
									</Values>
									</DValue>
									<DValue type="threshold" name="valThrsh"></DValue>
									<DValue type="threshold" name="valThrsh2"></DValue>
									<DValue value="From Parent" type="string" name="valMap"></DValue>
									<DValue value="From Parent" type="string" name="valROI"></DValue>
									<DValue value="0" type="int" name="iNumMaxObj"></DValue>
									<DValue value="4" type="int" name="iVersion"></DValue>
									<DValue value="-1" type="int" name="iOldLvl"></DValue>
									<DValue value="0" type="int" name="iOldDsplLvl"></DValue>
									<DValue value="0" type="int" name="iOldDsplNumLvl"></DValue>
									</Params>
									</Domain>
									<SubProc></SubProc>
								</ProcBase>
								<ProcBase Name="Bone-surface at  Subcellular: chess board: 1" bLoopChg="0" bExpand="1" bActive="1" bAutoName="1" bSubrtn="0" sComment="">
									<LcnsInfo sLcnsId="" sPwd=""></LcnsInfo>
									<vrblValMaxCycle>
									<DValue value="1." type="double"></DValue>
									</vrblValMaxCycle>
									<Algorithm guid="0F96C846-956C-405f-AC42-81EBA4D1A755">
									<Params>
									<DValue value="1" type="int" name="vrblObjSize"></DValue>
									<DValue type="lvlName" name="valMapLvl"></DValue>
									<DValue value="1" type="bool" name="bDoOverwrite"></DValue>
									<DValue type="vector" name="vGisChnlProxy">
									<Values></Values>
									</DValue>
									</Params>
									</Algorithm>
									<Domain guid="CED621BD-F4D1-4ffa-A2F6-DB2BB1913E8C">
									<Params>
									<DValue type="lvlName" name="valMapLvl">
									<MapLvlProxy strName="Subcellular" bVrbl="0">
									<Assignment MapLvl="2" MapName="main"></Assignment>
									<Scope GUID="00000000-0000-0000-0000-000000000000"></Scope>
									</MapLvlProxy>
									</DValue>
									<DValue type="vector" name="mClssFltr">
									<Values>
									<DValue value="22" type="clssId" indx="0"></DValue>
									<DValue value="User defined" type="string" indx="1"></DValue>
									</Values>
									</DValue>
									<DValue type="threshold" name="valThrsh"></DValue>
									<DValue type="threshold" name="valThrsh2"></DValue>
									<DValue value="From Parent" type="string" name="valMap"></DValue>
									<DValue value="From Parent" type="string" name="valROI"></DValue>
									<DValue value="0" type="int" name="iNumMaxObj"></DValue>
									<DValue value="4" type="int" name="iVersion"></DValue>
									<DValue value="-1" type="int" name="iOldLvl"></DValue>
									<DValue value="0" type="int" name="iOldDsplLvl"></DValue>
									<DValue value="0" type="int" name="iOldDsplNumLvl"></DValue>
									</Params>
									</Domain>
									<SubProc></SubProc>
								</ProcBase>
							</SubProc>
						</ProcBase>
						<ProcBase Name="Border-cell, true cells at  Whole cells" bLoopChg="0" bExpand="0" bActive="1" bAutoName="1" bSubrtn="0" sComment="">
							<LcnsInfo sLcnsId="" sPwd=""></LcnsInfo>
							<vrblValMaxCycle>
								<DValue value="1." type="double"></DValue>
							</vrblValMaxCycle>
							<Algorithm guid="A8BA5775-CC39-4194-9A6A-A64872EE1F81">
								<Params></Params>
							</Algorithm>
							<Domain guid="CED621BD-F4D1-4ffa-A2F6-DB2BB1913E8C">
								<Params>
									<DValue type="lvlName" name="valMapLvl">
									<MapLvlProxy strName="Whole cells" bVrbl="0">
									<Assignment MapLvl="1" MapName="main"></Assignment>
									<Scope GUID="00000000-0000-0000-0000-000000000000"></Scope>
									</MapLvlProxy>
									</DValue>
									<DValue type="vector" name="mClssFltr">
									<Values>
									<DValue value="25" type="clssId" indx="0"></DValue>
									<DValue value="18" type="clssId" indx="1"></DValue>
									<DValue value="User defined" type="string" indx="2"></DValue>
									</Values>
									</DValue>
									<DValue type="threshold" name="valThrsh"></DValue>
									<DValue type="threshold" name="valThrsh2"></DValue>
									<DValue value="From Parent" type="string" name="valMap"></DValue>
									<DValue value="From Parent" type="string" name="valROI"></DValue>
									<DValue value="0" type="int" name="iNumMaxObj"></DValue>
									<DValue value="4" type="int" name="iVersion"></DValue>
									<DValue value="-1" type="int" name="iOldLvl"></DValue>
									<DValue value="0" type="int" name="iOldDsplLvl"></DValue>
									<DValue value="0" type="int" name="iOldDsplNumLvl"></DValue>
								</Params>
							</Domain>
							<SubProc>
								<ProcBase Name="HSC-surface sub objects [level:1]: do" bLoopChg="0" bExpand="1" bActive="1" bAutoName="1" bSubrtn="0" sComment="">
									<LcnsInfo sLcnsId="" sPwd=""></LcnsInfo>
									<vrblValMaxCycle>
									<DValue value="1." type="double"></DValue>
									</vrblValMaxCycle>
									<Algorithm guid="A8BA5775-CC39-4194-9A6A-A64872EE1F81">
									<Params></Params>
									</Algorithm>
									<Domain guid="2C02CC57-2FD0-433a-85BD-A0E078E0C12A">
									<Params>
									<DValue type="vector" name="mClssFltr">
									<Values>
									<DValue value="14" type="clssId" indx="0"></DValue>
									<DValue value="User defined" type="string" indx="1"></DValue>
									</Values>
									</DValue>
									<DValue type="threshold" name="valThrsh"></DValue>
									<DValue type="threshold" name="valThrsh2"></DValue>
									<DValue value="1" type="int" name="iDist"></DValue>
									<DValue value="0" type="int" name="iNumMaxObj"></DValue>
									</Params>
									</Domain>
									<SubProc>
									<ProcBase Name="Bone-surface at  Subcellular: _temp =  min(corrected distance)" bLoopChg="0" bExpand="1" bActive="1" bAutoName="1" bSubrtn="0" sComment="">
									<LcnsInfo sLcnsId="" sPwd=""></LcnsInfo>
									<vrblValMaxCycle>
									<DValue value="1." type="double"></DValue>
									</vrblValMaxCycle>
									<Algorithm guid="DC3261FA-551F-43fb-9BDA-90A9516E9054">
									<Params>
									<DValue value="31" type="procVarId" name="pProcVrbl"></DValue>
									<DValue value="0" type="int" name="iMode"></DValue>
									<DValue value="1." type="double" name="vrblPrcnt"></DValue>
									<DValue type="propDscrId" name="pPropDscr">
									<PropDscrId GUID="E869FC89-440F-41e4-A7DF-1E9DE9040CEC" InstID="corrected distance"></PropDscrId>
									</DValue>
									<DValue value="9" type="int" name="eCalcUnit"></DValue>
									</Params>
									</Algorithm>
									<Domain guid="CED621BD-F4D1-4ffa-A2F6-DB2BB1913E8C">
									<Params>
									<DValue type="lvlName" name="valMapLvl">
									<MapLvlProxy strName="Subcellular" bVrbl="0">
									<Assignment MapLvl="2" MapName="main"></Assignment>
									<Scope GUID="00000000-0000-0000-0000-000000000000"></Scope>
									</MapLvlProxy>
									</DValue>
									<DValue type="vector" name="mClssFltr">
									<Values>
									<DValue value="22" type="clssId" indx="0"></DValue>
									<DValue value="User defined" type="string" indx="1"></DValue>
									</Values>
									</DValue>
									<DValue type="threshold" name="valThrsh"></DValue>
									<DValue type="threshold" name="valThrsh2"></DValue>
									<DValue value="From Parent" type="string" name="valMap"></DValue>
									<DValue value="From Parent" type="string" name="valROI"></DValue>
									<DValue value="0" type="int" name="iNumMaxObj"></DValue>
									<DValue value="4" type="int" name="iVersion"></DValue>
									<DValue value="-1" type="int" name="iOldLvl"></DValue>
									<DValue value="0" type="int" name="iOldDsplLvl"></DValue>
									<DValue value="0" type="int" name="iOldDsplNumLvl"></DValue>
									</Params>
									</Domain>
									<SubProc></SubProc>
									</ProcBase>
									<ProcBase Name="min_dist_to_Bone = _temp" bLoopChg="0" bExpand="1" bActive="1" bAutoName="1" bSubrtn="0" sComment="">
									<LcnsInfo sLcnsId="" sPwd=""></LcnsInfo>
									<vrblValMaxCycle>
									<DValue value="1." type="double"></DValue>
									</vrblValMaxCycle>
									<Algorithm guid="15EB83DD-5DE7-4f59-9CBD-60AA256ADFDE">
									<Params>
									<DValue value="2" type="int" name="eVrblType"></DValue>
									<DValue value="37" type="procVarId" name="pVrbl"></DValue>
									<DValue value="-1" type="procVarId" name="pVrblScn"></DValue>
									<DValue value="-1" type="procVarId" name="pVrblMapVal"></DValue>
									<DValue value="-1" type="procVarId" name="pVrblMap"></DValue>
									<DValue value="-1" type="procVarId" name="pVrblClss"></DValue>
									<DValue value="-1" type="procVarId" name="pVrblFtr"></DValue>
									<DValue value="-1" type="procVarId" name="pVrblLvl"></DValue>
									<DValue value="-1" type="procVarId" name="pVrblImg"></DValue>
									<DValue value="-1" type="procVarId" name="pVrblThm"></DValue>
									<DValue value="1" type="int" name="eOprtn"></DValue>
									<DValue value="0" type="int" name="eAssgn"></DValue>
									<DValue value="0" type="int" name="eAssgnOthr"></DValue>
									<DValue value="0" type="int" name="eAssgnChnl"></DValue>
									<DValue value="31" type="procVarId" name="vrblVal"></DValue>
									<DValue value="-1" type="clssId" name="valClss"></DValue>
									<DValue type="propDscrId" name="valFtr"></DValue>
									<DValue type="lvlName" name="valLvl"></DValue>
									<DValue type="img_chnl" value="" name="valImg"></DValue>
									<DValue type="img_chnl" value="" name="valThm"></DValue>
									<DValue value="" type="string" name="valMap"></DValue>
									<DValue type="propDscrId" name="pPropDscr"></DValue>
									<DValue value="1" type="int" name="eCalcUnit"></DValue>
									<DValue type="arth_expr" name="arthExpr"></DValue>
									<DValue value="0" type="int" name="vrblLyrIdx"></DValue>
									<DValue type="arrayitem" name="valArrItem"></DValue>
									</Params>
									</Algorithm>
									<Domain guid="5A709BD4-441B-443e-AC08-2798618AB8C9">
									<Params>
									<DValue type="vector" name="mClssFltr">
									<Values>
									<DValue value="Disabled" type="string" indx="0"></DValue>
									</Values>
									</DValue>
									<DValue type="threshold" name="valThrsh"></DValue>
									<DValue type="threshold" name="valThrsh2"></DValue>
									<DValue value="0" type="int" name="iNumMaxObj"></DValue>
									</Params>
									</Domain>
									<SubProc></SubProc>
									</ProcBase>
									</SubProc>
								</ProcBase>
								<ProcBase Name="HSC-surface sub objects [level:1]: _temp =  min(min_dist_to_Bone)" bLoopChg="0" bExpand="1" bActive="1" bAutoName="1" bSubrtn="0" sComment="">
									<LcnsInfo sLcnsId="" sPwd=""></LcnsInfo>
									<vrblValMaxCycle>
									<DValue value="1." type="double"></DValue>
									</vrblValMaxCycle>
									<Algorithm guid="DC3261FA-551F-43fb-9BDA-90A9516E9054">
									<Params>
									<DValue value="31" type="procVarId" name="pProcVrbl"></DValue>
									<DValue value="0" type="int" name="iMode"></DValue>
									<DValue value="1." type="double" name="vrblPrcnt"></DValue>
									<DValue type="propDscrId" name="pPropDscr">
									<PropDscrId GUID="CE46A802-BB60-41e1-BF2E-630ACE2D3543" InstID="min_dist_to_Bone"></PropDscrId>
									</DValue>
									<DValue value="1" type="int" name="eCalcUnit"></DValue>
									</Params>
									</Algorithm>
									<Domain guid="2C02CC57-2FD0-433a-85BD-A0E078E0C12A">
									<Params>
									<DValue type="vector" name="mClssFltr">
									<Values>
									<DValue value="14" type="clssId" indx="0"></DValue>
									<DValue value="User defined" type="string" indx="1"></DValue>
									</Values>
									</DValue>
									<DValue type="threshold" name="valThrsh"></DValue>
									<DValue type="threshold" name="valThrsh2"></DValue>
									<DValue value="1" type="int" name="iDist"></DValue>
									<DValue value="0" type="int" name="iNumMaxObj"></DValue>
									</Params>
									</Domain>
									<SubProc></SubProc>
								</ProcBase>
								<ProcBase Name="min_dist_to_Bone = _temp" bLoopChg="0" bExpand="1" bActive="1" bAutoName="1" bSubrtn="0" sComment="">
									<LcnsInfo sLcnsId="" sPwd=""></LcnsInfo>
									<vrblValMaxCycle>
									<DValue value="1." type="double"></DValue>
									</vrblValMaxCycle>
									<Algorithm guid="15EB83DD-5DE7-4f59-9CBD-60AA256ADFDE">
									<Params>
									<DValue value="2" type="int" name="eVrblType"></DValue>
									<DValue value="37" type="procVarId" name="pVrbl"></DValue>
									<DValue value="-1" type="procVarId" name="pVrblScn"></DValue>
									<DValue value="-1" type="procVarId" name="pVrblMapVal"></DValue>
									<DValue value="-1" type="procVarId" name="pVrblMap"></DValue>
									<DValue value="-1" type="procVarId" name="pVrblClss"></DValue>
									<DValue value="-1" type="procVarId" name="pVrblFtr"></DValue>
									<DValue value="-1" type="procVarId" name="pVrblLvl"></DValue>
									<DValue value="-1" type="procVarId" name="pVrblImg"></DValue>
									<DValue value="-1" type="procVarId" name="pVrblThm"></DValue>
									<DValue value="1" type="int" name="eOprtn"></DValue>
									<DValue value="0" type="int" name="eAssgn"></DValue>
									<DValue value="0" type="int" name="eAssgnOthr"></DValue>
									<DValue value="0" type="int" name="eAssgnChnl"></DValue>
									<DValue value="31" type="procVarId" name="vrblVal"></DValue>
									<DValue value="-1" type="clssId" name="valClss"></DValue>
									<DValue type="propDscrId" name="valFtr"></DValue>
									<DValue type="lvlName" name="valLvl"></DValue>
									<DValue type="img_chnl" value="" name="valImg"></DValue>
									<DValue type="img_chnl" value="" name="valThm"></DValue>
									<DValue value="" type="string" name="valMap"></DValue>
									<DValue type="propDscrId" name="pPropDscr"></DValue>
									<DValue value="1" type="int" name="eCalcUnit"></DValue>
									<DValue type="arth_expr" name="arthExpr"></DValue>
									<DValue value="0" type="int" name="vrblLyrIdx"></DValue>
									<DValue type="arrayitem" name="valArrItem"></DValue>
									</Params>
									</Algorithm>
									<Domain guid="5A709BD4-441B-443e-AC08-2798618AB8C9">
									<Params>
									<DValue type="vector" name="mClssFltr">
									<Values>
									<DValue value="Disabled" type="string" indx="0"></DValue>
									</Values>
									</DValue>
									<DValue type="threshold" name="valThrsh"></DValue>
									<DValue type="threshold" name="valThrsh2"></DValue>
									<DValue value="0" type="int" name="iNumMaxObj"></DValue>
									</Params>
									</Domain>
									<SubProc></SubProc>
								</ProcBase>
								<ProcBase Name="Bone-surface, HSC-surface with min_dist_to_Bone = _temp sub objects [level:1]: Closest-surfaceto-Bone" bLoopChg="0" bExpand="1" bActive="1" bAutoName="1" bSubrtn="0" sComment="">
									<LcnsInfo sLcnsId="" sPwd=""></LcnsInfo>
									<vrblValMaxCycle>
									<DValue value="1." type="double"></DValue>
									</vrblValMaxCycle>
									<Algorithm guid="3AC44F21-C6B2-4804-9929-BB18BE6F2051">
									<Params>
									<DValue value="24" type="clssId" name="valClass"></DValue>
									</Params>
									</Algorithm>
									<Domain guid="2C02CC57-2FD0-433a-85BD-A0E078E0C12A">
									<Params>
									<DValue type="vector" name="mClssFltr">
									<Values>
									<DValue value="22" type="clssId" indx="0"></DValue>
									<DValue value="14" type="clssId" indx="1"></DValue>
									<DValue value="User defined" type="string" indx="2"></DValue>
									</Values>
									</DValue>
									<DValue type="threshold" name="valThrsh">
									<TermThrsh eCmpr="5" eBaseUnit="0">
									<PropDscrId GUID="CE46A802-BB60-41e1-BF2E-630ACE2D3543" InstID="min_dist_to_Bone"></PropDscrId>
									<ProcVrblValUnit>
									<DValue value="31" type="procVarId"></DValue>
									</ProcVrblValUnit>
									</TermThrsh>
									</DValue>
									<DValue type="threshold" name="valThrsh2"></DValue>
									<DValue value="1" type="int" name="iDist"></DValue>
									<DValue value="0" type="int" name="iNumMaxObj"></DValue>
									</Params>
									</Domain>
									<SubProc></SubProc>
								</ProcBase>
								<ProcBase Name="HSC_dist_to_Bone = min_dist_to_Bone" bLoopChg="0" bExpand="1" bActive="1" bAutoName="1" bSubrtn="0" sComment="">
									<LcnsInfo sLcnsId="" sPwd=""></LcnsInfo>
									<vrblValMaxCycle>
									<DValue value="1." type="double"></DValue>
									</vrblValMaxCycle>
									<Algorithm guid="15EB83DD-5DE7-4f59-9CBD-60AA256ADFDE">
									<Params>
									<DValue value="2" type="int" name="eVrblType"></DValue>
									<DValue value="26" type="procVarId" name="pVrbl"></DValue>
									<DValue value="-1" type="procVarId" name="pVrblScn"></DValue>
									<DValue value="-1" type="procVarId" name="pVrblMapVal"></DValue>
									<DValue value="-1" type="procVarId" name="pVrblMap"></DValue>
									<DValue value="-1" type="procVarId" name="pVrblClss"></DValue>
									<DValue value="-1" type="procVarId" name="pVrblFtr"></DValue>
									<DValue value="-1" type="procVarId" name="pVrblLvl"></DValue>
									<DValue value="-1" type="procVarId" name="pVrblImg"></DValue>
									<DValue value="-1" type="procVarId" name="pVrblThm"></DValue>
									<DValue value="1" type="int" name="eOprtn"></DValue>
									<DValue value="1" type="int" name="eAssgn"></DValue>
									<DValue value="0" type="int" name="eAssgnOthr"></DValue>
									<DValue value="0" type="int" name="eAssgnChnl"></DValue>
									<DValue value="0." type="double" name="vrblVal"></DValue>
									<DValue value="-1" type="clssId" name="valClss"></DValue>
									<DValue type="propDscrId" name="valFtr"></DValue>
									<DValue type="lvlName" name="valLvl"></DValue>
									<DValue type="img_chnl" value="" name="valImg"></DValue>
									<DValue type="img_chnl" value="" name="valThm"></DValue>
									<DValue value="" type="string" name="valMap"></DValue>
									<DValue type="propDscrId" name="pPropDscr">
									<PropDscrId GUID="CE46A802-BB60-41e1-BF2E-630ACE2D3543" InstID="min_dist_to_Bone"></PropDscrId>
									</DValue>
									<DValue value="1" type="int" name="eCalcUnit"></DValue>
									<DValue type="arth_expr" name="arthExpr"></DValue>
									<DValue value="0" type="int" name="vrblLyrIdx"></DValue>
									<DValue type="arrayitem" name="valArrItem"></DValue>
									</Params>
									</Algorithm>
									<Domain guid="CC9F2C30-4DB0-4ef2-B864-63560D1D6BF3">
									<Params>
									<DValue type="threshold" name="valThrsh"></DValue>
									<DValue type="threshold" name="valThrsh2"></DValue>
									<DValue value="From Parent" type="string" name="valMap"></DValue>
									</Params>
									</Domain>
									<SubProc></SubProc>
								</ProcBase>
							</SubProc>
						</ProcBase>
						<ProcBase Name="Border-cell, true cells at  Whole cells" bLoopChg="0" bExpand="0" bActive="1" bAutoName="1" bSubrtn="0" sComment="">
							<LcnsInfo sLcnsId="" sPwd=""></LcnsInfo>
							<vrblValMaxCycle>
								<DValue value="1." type="double"></DValue>
							</vrblValMaxCycle>
							<Algorithm guid="A8BA5775-CC39-4194-9A6A-A64872EE1F81">
								<Params></Params>
							</Algorithm>
							<Domain guid="CED621BD-F4D1-4ffa-A2F6-DB2BB1913E8C">
								<Params>
									<DValue type="lvlName" name="valMapLvl">
									<MapLvlProxy strName="Whole cells" bVrbl="0">
									<Assignment MapLvl="1" MapName="main"></Assignment>
									<Scope GUID="00000000-0000-0000-0000-000000000000"></Scope>
									</MapLvlProxy>
									</DValue>
									<DValue type="vector" name="mClssFltr">
									<Values>
									<DValue value="25" type="clssId" indx="0"></DValue>
									<DValue value="18" type="clssId" indx="1"></DValue>
									<DValue value="User defined" type="string" indx="2"></DValue>
									</Values>
									</DValue>
									<DValue type="threshold" name="valThrsh"></DValue>
									<DValue type="threshold" name="valThrsh2"></DValue>
									<DValue value="From Parent" type="string" name="valMap"></DValue>
									<DValue value="From Parent" type="string" name="valROI"></DValue>
									<DValue value="0" type="int" name="iNumMaxObj"></DValue>
									<DValue value="4" type="int" name="iVersion"></DValue>
									<DValue value="-1" type="int" name="iOldLvl"></DValue>
									<DValue value="0" type="int" name="iOldDsplLvl"></DValue>
									<DValue value="0" type="int" name="iOldDsplNumLvl"></DValue>
								</Params>
							</Domain>
							<SubProc>
								<ProcBase Name="HSC-surface sub objects [level:1]: do" bLoopChg="0" bExpand="1" bActive="1" bAutoName="1" bSubrtn="0" sComment="">
									<LcnsInfo sLcnsId="" sPwd=""></LcnsInfo>
									<vrblValMaxCycle>
									<DValue value="1." type="double"></DValue>
									</vrblValMaxCycle>
									<Algorithm guid="A8BA5775-CC39-4194-9A6A-A64872EE1F81">
									<Params></Params>
									</Algorithm>
									<Domain guid="2C02CC57-2FD0-433a-85BD-A0E078E0C12A">
									<Params>
									<DValue type="vector" name="mClssFltr">
									<Values>
									<DValue value="14" type="clssId" indx="0"></DValue>
									<DValue value="User defined" type="string" indx="1"></DValue>
									</Values>
									</DValue>
									<DValue type="threshold" name="valThrsh"></DValue>
									<DValue type="threshold" name="valThrsh2"></DValue>
									<DValue value="1" type="int" name="iDist"></DValue>
									<DValue value="0" type="int" name="iNumMaxObj"></DValue>
									</Params>
									</Domain>
									<SubProc>
									<ProcBase Name="Osteoblast-surface at  Subcellular: _temp_0 =  min(corrected distance)" bLoopChg="0" bExpand="1" bActive="1" bAutoName="1" bSubrtn="0" sComment="">
									<LcnsInfo sLcnsId="" sPwd=""></LcnsInfo>
									<vrblValMaxCycle>
									<DValue value="1." type="double"></DValue>
									</vrblValMaxCycle>
									<Algorithm guid="DC3261FA-551F-43fb-9BDA-90A9516E9054">
									<Params>
									<DValue value="38" type="procVarId" name="pProcVrbl"></DValue>
									<DValue value="0" type="int" name="iMode"></DValue>
									<DValue value="1." type="double" name="vrblPrcnt"></DValue>
									<DValue type="propDscrId" name="pPropDscr">
									<PropDscrId GUID="E869FC89-440F-41e4-A7DF-1E9DE9040CEC" InstID="corrected distance"></PropDscrId>
									</DValue>
									<DValue value="9" type="int" name="eCalcUnit"></DValue>
									</Params>
									</Algorithm>
									<Domain guid="CED621BD-F4D1-4ffa-A2F6-DB2BB1913E8C">
									<Params>
									<DValue type="lvlName" name="valMapLvl">
									<MapLvlProxy strName="Subcellular" bVrbl="0">
									<Assignment MapLvl="2" MapName="main"></Assignment>
									<Scope GUID="00000000-0000-0000-0000-000000000000"></Scope>
									</MapLvlProxy>
									</DValue>
									<DValue type="vector" name="mClssFltr">
									<Values>
									<DValue value="15" type="clssId" indx="0"></DValue>
									<DValue value="User defined" type="string" indx="1"></DValue>
									</Values>
									</DValue>
									<DValue type="threshold" name="valThrsh"></DValue>
									<DValue type="threshold" name="valThrsh2"></DValue>
									<DValue value="From Parent" type="string" name="valMap"></DValue>
									<DValue value="From Parent" type="string" name="valROI"></DValue>
									<DValue value="0" type="int" name="iNumMaxObj"></DValue>
									<DValue value="4" type="int" name="iVersion"></DValue>
									<DValue value="-1" type="int" name="iOldLvl"></DValue>
									<DValue value="0" type="int" name="iOldDsplLvl"></DValue>
									<DValue value="0" type="int" name="iOldDsplNumLvl"></DValue>
									</Params>
									</Domain>
									<SubProc></SubProc>
									</ProcBase>
									<ProcBase Name="min_dist_to_Osteoblast = _temp_0" bLoopChg="0" bExpand="1" bActive="1" bAutoName="1" bSubrtn="0" sComment="">
									<LcnsInfo sLcnsId="" sPwd=""></LcnsInfo>
									<vrblValMaxCycle>
									<DValue value="1." type="double"></DValue>
									</vrblValMaxCycle>
									<Algorithm guid="15EB83DD-5DE7-4f59-9CBD-60AA256ADFDE">
									<Params>
									<DValue value="2" type="int" name="eVrblType"></DValue>
									<DValue value="39" type="procVarId" name="pVrbl"></DValue>
									<DValue value="-1" type="procVarId" name="pVrblScn"></DValue>
									<DValue value="-1" type="procVarId" name="pVrblMapVal"></DValue>
									<DValue value="-1" type="procVarId" name="pVrblMap"></DValue>
									<DValue value="-1" type="procVarId" name="pVrblClss"></DValue>
									<DValue value="-1" type="procVarId" name="pVrblFtr"></DValue>
									<DValue value="-1" type="procVarId" name="pVrblLvl"></DValue>
									<DValue value="-1" type="procVarId" name="pVrblImg"></DValue>
									<DValue value="-1" type="procVarId" name="pVrblThm"></DValue>
									<DValue value="1" type="int" name="eOprtn"></DValue>
									<DValue value="0" type="int" name="eAssgn"></DValue>
									<DValue value="0" type="int" name="eAssgnOthr"></DValue>
									<DValue value="0" type="int" name="eAssgnChnl"></DValue>
									<DValue value="38" type="procVarId" name="vrblVal"></DValue>
									<DValue value="-1" type="clssId" name="valClss"></DValue>
									<DValue type="propDscrId" name="valFtr"></DValue>
									<DValue type="lvlName" name="valLvl"></DValue>
									<DValue type="img_chnl" value="" name="valImg"></DValue>
									<DValue type="img_chnl" value="" name="valThm"></DValue>
									<DValue value="" type="string" name="valMap"></DValue>
									<DValue type="propDscrId" name="pPropDscr"></DValue>
									<DValue value="1" type="int" name="eCalcUnit"></DValue>
									<DValue type="arth_expr" name="arthExpr"></DValue>
									<DValue value="0" type="int" name="vrblLyrIdx"></DValue>
									<DValue type="arrayitem" name="valArrItem"></DValue>
									</Params>
									</Algorithm>
									<Domain guid="5A709BD4-441B-443e-AC08-2798618AB8C9">
									<Params>
									<DValue type="vector" name="mClssFltr">
									<Values>
									<DValue value="Disabled" type="string" indx="0"></DValue>
									</Values>
									</DValue>
									<DValue type="threshold" name="valThrsh"></DValue>
									<DValue type="threshold" name="valThrsh2"></DValue>
									<DValue value="0" type="int" name="iNumMaxObj"></DValue>
									</Params>
									</Domain>
									<SubProc></SubProc>
									</ProcBase>
									</SubProc>
								</ProcBase>
								<ProcBase Name="HSC-surface sub objects [level:1]: _temp_0 =  min(min_dist_to_Osteoblast)" bLoopChg="0" bExpand="1" bActive="1" bAutoName="1" bSubrtn="0" sComment="">
									<LcnsInfo sLcnsId="" sPwd=""></LcnsInfo>
									<vrblValMaxCycle>
									<DValue value="1." type="double"></DValue>
									</vrblValMaxCycle>
									<Algorithm guid="DC3261FA-551F-43fb-9BDA-90A9516E9054">
									<Params>
									<DValue value="38" type="procVarId" name="pProcVrbl"></DValue>
									<DValue value="0" type="int" name="iMode"></DValue>
									<DValue value="1." type="double" name="vrblPrcnt"></DValue>
									<DValue type="propDscrId" name="pPropDscr">
									<PropDscrId GUID="CE46A802-BB60-41e1-BF2E-630ACE2D3543" InstID="min_dist_to_Osteoblast"></PropDscrId>
									</DValue>
									<DValue value="1" type="int" name="eCalcUnit"></DValue>
									</Params>
									</Algorithm>
									<Domain guid="2C02CC57-2FD0-433a-85BD-A0E078E0C12A">
									<Params>
									<DValue type="vector" name="mClssFltr">
									<Values>
									<DValue value="14" type="clssId" indx="0"></DValue>
									<DValue value="User defined" type="string" indx="1"></DValue>
									</Values>
									</DValue>
									<DValue type="threshold" name="valThrsh"></DValue>
									<DValue type="threshold" name="valThrsh2"></DValue>
									<DValue value="1" type="int" name="iDist"></DValue>
									<DValue value="0" type="int" name="iNumMaxObj"></DValue>
									</Params>
									</Domain>
									<SubProc></SubProc>
								</ProcBase>
								<ProcBase Name="min_dist_to_Osteoblast = _temp_0" bLoopChg="0" bExpand="1" bActive="1" bAutoName="1" bSubrtn="0" sComment="">
									<LcnsInfo sLcnsId="" sPwd=""></LcnsInfo>
									<vrblValMaxCycle>
									<DValue value="1." type="double"></DValue>
									</vrblValMaxCycle>
									<Algorithm guid="15EB83DD-5DE7-4f59-9CBD-60AA256ADFDE">
									<Params>
									<DValue value="2" type="int" name="eVrblType"></DValue>
									<DValue value="39" type="procVarId" name="pVrbl"></DValue>
									<DValue value="-1" type="procVarId" name="pVrblScn"></DValue>
									<DValue value="-1" type="procVarId" name="pVrblMapVal"></DValue>
									<DValue value="-1" type="procVarId" name="pVrblMap"></DValue>
									<DValue value="-1" type="procVarId" name="pVrblClss"></DValue>
									<DValue value="-1" type="procVarId" name="pVrblFtr"></DValue>
									<DValue value="-1" type="procVarId" name="pVrblLvl"></DValue>
									<DValue value="-1" type="procVarId" name="pVrblImg"></DValue>
									<DValue value="-1" type="procVarId" name="pVrblThm"></DValue>
									<DValue value="1" type="int" name="eOprtn"></DValue>
									<DValue value="0" type="int" name="eAssgn"></DValue>
									<DValue value="0" type="int" name="eAssgnOthr"></DValue>
									<DValue value="0" type="int" name="eAssgnChnl"></DValue>
									<DValue value="38" type="procVarId" name="vrblVal"></DValue>
									<DValue value="-1" type="clssId" name="valClss"></DValue>
									<DValue type="propDscrId" name="valFtr"></DValue>
									<DValue type="lvlName" name="valLvl"></DValue>
									<DValue type="img_chnl" value="" name="valImg"></DValue>
									<DValue type="img_chnl" value="" name="valThm"></DValue>
									<DValue value="" type="string" name="valMap"></DValue>
									<DValue type="propDscrId" name="pPropDscr"></DValue>
									<DValue value="1" type="int" name="eCalcUnit"></DValue>
									<DValue type="arth_expr" name="arthExpr"></DValue>
									<DValue value="0" type="int" name="vrblLyrIdx"></DValue>
									<DValue type="arrayitem" name="valArrItem"></DValue>
									</Params>
									</Algorithm>
									<Domain guid="5A709BD4-441B-443e-AC08-2798618AB8C9">
									<Params>
									<DValue type="vector" name="mClssFltr">
									<Values>
									<DValue value="Disabled" type="string" indx="0"></DValue>
									</Values>
									</DValue>
									<DValue type="threshold" name="valThrsh"></DValue>
									<DValue type="threshold" name="valThrsh2"></DValue>
									<DValue value="0" type="int" name="iNumMaxObj"></DValue>
									</Params>
									</Domain>
									<SubProc></SubProc>
								</ProcBase>
								<ProcBase Name="HSC-surface, Osteoblast-surface with min_dist_to_Osteoblast = _temp_0 sub objects [level:1]: closest-surface-Osteoblast" bLoopChg="0" bExpand="1" bActive="1" bAutoName="1" bSubrtn="0" sComment="">
									<LcnsInfo sLcnsId="" sPwd=""></LcnsInfo>
									<vrblValMaxCycle>
									<DValue value="1." type="double"></DValue>
									</vrblValMaxCycle>
									<Algorithm guid="3AC44F21-C6B2-4804-9929-BB18BE6F2051">
									<Params>
									<DValue value="17" type="clssId" name="valClass"></DValue>
									</Params>
									</Algorithm>
									<Domain guid="2C02CC57-2FD0-433a-85BD-A0E078E0C12A">
									<Params>
									<DValue type="vector" name="mClssFltr">
									<Values>
									<DValue value="14" type="clssId" indx="0"></DValue>
									<DValue value="15" type="clssId" indx="1"></DValue>
									<DValue value="User defined" type="string" indx="2"></DValue>
									</Values>
									</DValue>
									<DValue type="threshold" name="valThrsh">
									<TermThrsh eCmpr="5" eBaseUnit="0">
									<PropDscrId GUID="CE46A802-BB60-41e1-BF2E-630ACE2D3543" InstID="min_dist_to_Osteoblast"></PropDscrId>
									<ProcVrblValUnit>
									<DValue value="38" type="procVarId"></DValue>
									</ProcVrblValUnit>
									</TermThrsh>
									</DValue>
									<DValue type="threshold" name="valThrsh2"></DValue>
									<DValue value="1" type="int" name="iDist"></DValue>
									<DValue value="0" type="int" name="iNumMaxObj"></DValue>
									</Params>
									</Domain>
									<SubProc></SubProc>
								</ProcBase>
								<ProcBase Name="HSC_dist_to_Osteoblast = min_dist_to_Osteoblast" bLoopChg="0" bExpand="1" bActive="1" bAutoName="1" bSubrtn="0" sComment="">
									<LcnsInfo sLcnsId="" sPwd=""></LcnsInfo>
									<vrblValMaxCycle>
									<DValue value="1." type="double"></DValue>
									</vrblValMaxCycle>
									<Algorithm guid="15EB83DD-5DE7-4f59-9CBD-60AA256ADFDE">
									<Params>
									<DValue value="2" type="int" name="eVrblType"></DValue>
									<DValue value="40" type="procVarId" name="pVrbl"></DValue>
									<DValue value="-1" type="procVarId" name="pVrblScn"></DValue>
									<DValue value="-1" type="procVarId" name="pVrblMapVal"></DValue>
									<DValue value="-1" type="procVarId" name="pVrblMap"></DValue>
									<DValue value="-1" type="procVarId" name="pVrblClss"></DValue>
									<DValue value="-1" type="procVarId" name="pVrblFtr"></DValue>
									<DValue value="-1" type="procVarId" name="pVrblLvl"></DValue>
									<DValue value="-1" type="procVarId" name="pVrblImg"></DValue>
									<DValue value="-1" type="procVarId" name="pVrblThm"></DValue>
									<DValue value="1" type="int" name="eOprtn"></DValue>
									<DValue value="1" type="int" name="eAssgn"></DValue>
									<DValue value="0" type="int" name="eAssgnOthr"></DValue>
									<DValue value="0" type="int" name="eAssgnChnl"></DValue>
									<DValue value="0." type="double" name="vrblVal"></DValue>
									<DValue value="-1" type="clssId" name="valClss"></DValue>
									<DValue type="propDscrId" name="valFtr"></DValue>
									<DValue type="lvlName" name="valLvl"></DValue>
									<DValue type="img_chnl" value="" name="valImg"></DValue>
									<DValue type="img_chnl" value="" name="valThm"></DValue>
									<DValue value="" type="string" name="valMap"></DValue>
									<DValue type="propDscrId" name="pPropDscr">
									<PropDscrId GUID="CE46A802-BB60-41e1-BF2E-630ACE2D3543" InstID="min_dist_to_Osteoblast"></PropDscrId>
									</DValue>
									<DValue value="1" type="int" name="eCalcUnit"></DValue>
									<DValue type="arth_expr" name="arthExpr"></DValue>
									<DValue value="0" type="int" name="vrblLyrIdx"></DValue>
									<DValue type="arrayitem" name="valArrItem"></DValue>
									</Params>
									</Algorithm>
									<Domain guid="CC9F2C30-4DB0-4ef2-B864-63560D1D6BF3">
									<Params>
									<DValue type="threshold" name="valThrsh"></DValue>
									<DValue type="threshold" name="valThrsh2"></DValue>
									<DValue value="From Parent" type="string" name="valMap"></DValue>
									</Params>
									</Domain>
									<SubProc></SubProc>
								</ProcBase>
							</SubProc>
						</ProcBase>
					</SubProc>
				</ProcBase>
				<ProcBase Name="Export" bLoopChg="0" bExpand="1" bActive="1" bAutoName="0" bBrkpnt="1" bSubrtn="0" sComment="">
					<LcnsInfo sLcnsId="" sPwd=""></LcnsInfo>
					<vrblValMaxCycle>
						<DValue value="1." type="double"></DValue>
					</vrblValMaxCycle>
					<Algorithm guid="A8BA5775-CC39-4194-9A6A-A64872EE1F81">
						<Params></Params>
					</Algorithm>
					<Domain guid="CC9F2C30-4DB0-4ef2-B864-63560D1D6BF3">
						<Params>
							<DValue type="threshold" name="valThrsh"></DValue>
							<DValue type="threshold" name="valThrsh2"></DValue>
							<DValue value="From Parent" type="string" name="valMap"></DValue>
						</Params>
					</Domain>
					<SubProc>
						<ProcBase Name="full HSCs at  Whole cells: export object statistics for report" bLoopChg="0" bExpand="1" bActive="1" bAutoName="1" bSubrtn="0" sComment="">
							<LcnsInfo sLcnsId="" sPwd=""></LcnsInfo>
							<vrblValMaxCycle>
								<DValue value="1." type="double"></DValue>
							</vrblValMaxCycle>
							<Algorithm guid="C84AAD56-D4DB-41da-B554-510B43278423">
								<Params>
									<DValue value="0" type="int" name="eExportMode"></DValue>
									<DValue value="ObjectReportStats" type="string" name="strExportItem"></DValue>
									<DValue value="-1" type="procVarId" name="vrblExportItem"></DValue>
									<DValue value="0" type="bool" name="bIsCustomPath"></DValue>
									<DValue value="{:Workspc.OutputRoot}\results\{:Item.Name}\{:Project.Name}.v{:Project.Ver}.{:Ext}" type="string" name="strExportPath"></DValue>
									<DValue value="1" type="bool" name="bExportSeries"></DValue>
									<DValue value="PD94bWwgdmVyc2lvbj0iMS4wIiBlbmNvZGluZz0iVVRGLTgiPz4KPEV4cG9ydEluZm8gU2luZ2xlRmlsZVBlcldrc3A9IjEiIFNpbmdsZUZpbGVQZXJJdGVtPSIxIiBFeHBvcnRJdGVtPSJPYmplY3RSZXBvcnRTdGF0cyIgRXhwb3J0VHlwZT0iVGFibGUiIERyaXZlcklEPSJDU1YiPjwvRXhwb3J0SW5mbz4A" type="encoded_string_base64" name="strExportItemInfo"></DValue>
									<DValue type="vector" name="valPropDscrs">
									<Values>
									<DValue type="propDscrId" indx="0">
									<PropDscrId GUID="CE46A802-BB60-41e1-BF2E-630ACE2D3543" InstID="HSC_dist_to_Bone"></PropDscrId>
									</DValue>
									<DValue type="propDscrId" indx="1">
									<PropDscrId GUID="CE46A802-BB60-41e1-BF2E-630ACE2D3543" InstID="HSC_dist_to_Osteoblast"></PropDscrId>
									</DValue>
									</Values>
									</DValue>
									<DValue value="CSV" type="string" name="sDrvrID"></DValue>
									<DValue value="C:\Users\User\Desktop" type="string" name="strDesktopDir"></DValue>
									<DValue value="-1" type="procVarId" name="valFileNameSuffix"></DValue>
									<DValue value="0" type="bool" name="bMakeReport"></DValue>
									<DValue value="0" type="bool" name="bAppendOnly"></DValue>
									<DValue value="0" type="bool" name="bRemAuxCols"></DValue>
									<DValue value="0" type="int" name="iColSplit1"></DValue>
									<DValue value="0" type="int" name="iColSplit2"></DValue>
									<DValue value="0" type="int" name="iColSplit3"></DValue>
								</Params>
							</Algorithm>
							<Domain guid="CED621BD-F4D1-4ffa-A2F6-DB2BB1913E8C">
								<Params>
									<DValue type="lvlName" name="valMapLvl">
									<MapLvlProxy strName="Whole cells" bVrbl="0">
									<Assignment MapLvl="1" MapName="main"></Assignment>
									<Scope GUID="00000000-0000-0000-0000-000000000000"></Scope>
									</MapLvlProxy>
									</DValue>
									<DValue type="vector" name="mClssFltr">
									<Values>
									<DValue value="7" type="clssId" indx="0"></DValue>
									<DValue value="User defined" type="string" indx="1"></DValue>
									</Values>
									</DValue>
									<DValue type="threshold" name="valThrsh"></DValue>
									<DValue type="threshold" name="valThrsh2"></DValue>
									<DValue value="From Parent" type="string" name="valMap"></DValue>
									<DValue value="From Parent" type="string" name="valROI"></DValue>
									<DValue value="0" type="int" name="iNumMaxObj"></DValue>
									<DValue value="4" type="int" name="iVersion"></DValue>
									<DValue value="-1" type="int" name="iOldLvl"></DValue>
									<DValue value="0" type="int" name="iOldDsplLvl"></DValue>
									<DValue value="0" type="int" name="iOldDsplNumLvl"></DValue>
								</Params>
							</Domain>
							<SubProc></SubProc>
						</ProcBase>
						<ProcBase Name="Training the classifier" bLoopChg="0" bExpand="0" bActive="1" bAutoName="0" bBrkpnt="1" bSubrtn="0" sComment="">
							<LcnsInfo sLcnsId="" sPwd=""></LcnsInfo>
							<vrblValMaxCycle>
								<DValue value="1." type="double"></DValue>
							</vrblValMaxCycle>
							<Algorithm guid="A8BA5775-CC39-4194-9A6A-A64872EE1F81">
								<Params></Params>
							</Algorithm>
							<Domain guid="CC9F2C30-4DB0-4ef2-B864-63560D1D6BF3">
								<Params>
									<DValue type="threshold" name="valThrsh"></DValue>
									<DValue type="threshold" name="valThrsh2"></DValue>
									<DValue value="From Parent" type="string" name="valMap"></DValue>
								</Params>
							</Domain>
							<SubProc>
								<ProcBase Name="maps: do" bLoopChg="0" bExpand="1" bActive="1" bAutoName="1" bSubrtn="0" sComment="">
									<LcnsInfo sLcnsId="" sPwd=""></LcnsInfo>
									<vrblValMaxCycle>
									<DValue value="1." type="double"></DValue>
									</vrblValMaxCycle>
									<Algorithm guid="A8BA5775-CC39-4194-9A6A-A64872EE1F81">
									<Params></Params>
									</Algorithm>
									<Domain guid="AB1B955A-9490-4e44-8E01-F8C22997EC7F">
									<Params>
									<DValue value="" type="string" name="strNamePrefix"></DValue>
									<DValue type="threshold" name="valThrsh"></DValue>
									<DValue type="threshold" name="valThrsh2"></DValue>
									</Params>
									</Domain>
									<SubProc>
									<ProcBase Name="Border-cell, false cell, true cells at  Whole cells: o_list-train5: add image objects" bLoopChg="0" bExpand="1" bActive="1" bAutoName="1" bSubrtn="0" sComment="">
									<LcnsInfo sLcnsId="" sPwd=""></LcnsInfo>
									<vrblValMaxCycle>
									<DValue value="1." type="double"></DValue>
									</vrblValMaxCycle>
									<Algorithm guid="B4D650AD-1274-448e-85BE-C5E6090CC314">
									<Params>
									<DValue type="rlstObjId" obj_type="objlist_vrbl" obj_name="o_list-train5" scope="" name="pVrbl"></DValue>
									<DValue value="0" type="int" name="eMode"></DValue>
									<DValue type="propDscrId" name="pSortProp"></DValue>
									<DValue value="1" type="bool" name="bSortAsc"></DValue>
									</Params>
									</Algorithm>
									<Domain guid="CED621BD-F4D1-4ffa-A2F6-DB2BB1913E8C">
									<Params>
									<DValue type="lvlName" name="valMapLvl">
									<MapLvlProxy strName="Whole cells" bVrbl="0">
									<Assignment MapLvl="1" MapName="main"></Assignment>
									<Scope GUID="00000000-0000-0000-0000-000000000000"></Scope>
									</MapLvlProxy>
									</DValue>
									<DValue type="vector" name="mClssFltr">
									<Values>
									<DValue value="25" type="clssId" indx="0"></DValue>
									<DValue value="19" type="clssId" indx="1"></DValue>
									<DValue value="18" type="clssId" indx="2"></DValue>
									<DValue value="User defined" type="string" indx="3"></DValue>
									</Values>
									</DValue>
									<DValue type="threshold" name="valThrsh"></DValue>
									<DValue type="threshold" name="valThrsh2"></DValue>
									<DValue value="From Parent" type="string" name="valMap"></DValue>
									<DValue value="From Parent" type="string" name="valROI"></DValue>
									<DValue value="0" type="int" name="iNumMaxObj"></DValue>
									<DValue value="4" type="int" name="iVersion"></DValue>
									<DValue value="-1" type="int" name="iOldLvl"></DValue>
									<DValue value="0" type="int" name="iOldDsplLvl"></DValue>
									<DValue value="0" type="int" name="iOldDsplNumLvl"></DValue>
									</Params>
									</Domain>
									<SubProc></SubProc>
									</ProcBase>
									</SubProc>
								</ProcBase>
								<ProcBase Name="maps: do" bLoopChg="0" bExpand="1" bActive="1" bAutoName="1" bSubrtn="0" sComment="">
									<LcnsInfo sLcnsId="" sPwd=""></LcnsInfo>
									<vrblValMaxCycle>
									<DValue value="1." type="double"></DValue>
									</vrblValMaxCycle>
									<Algorithm guid="A8BA5775-CC39-4194-9A6A-A64872EE1F81">
									<Params></Params>
									</Algorithm>
									<Domain guid="AB1B955A-9490-4e44-8E01-F8C22997EC7F">
									<Params>
									<DValue value="" type="string" name="strNamePrefix"></DValue>
									<DValue type="threshold" name="valThrsh"></DValue>
									<DValue type="threshold" name="valThrsh2"></DValue>
									</Params>
									</Domain>
									<SubProc>
									<ProcBase Name="delete samples of classes: Border-cell, false cell, true cells" bLoopChg="0" bExpand="1" bActive="1" bAutoName="1" bSubrtn="0" sComment="">
									<LcnsInfo sLcnsId="" sPwd=""></LcnsInfo>
									<vrblValMaxCycle>
									<DValue value="1." type="double"></DValue>
									</vrblValMaxCycle>
									<Algorithm guid="01D48925-C5A5-435e-A657-54DC78F10D48">
									<Params>
									<DValue type="vector" name="mClssFltr">
									<Values>
									<DValue value="25" type="clssId" indx="0"></DValue>
									<DValue value="19" type="clssId" indx="1"></DValue>
									<DValue value="18" type="clssId" indx="2"></DValue>
									<DValue value="User defined" type="string" indx="3"></DValue>
									</Values>
									</DValue>
									</Params>
									</Algorithm>
									<Domain guid="CC9F2C30-4DB0-4ef2-B864-63560D1D6BF3">
									<Params>
									<DValue type="threshold" name="valThrsh"></DValue>
									<DValue type="threshold" name="valThrsh2"></DValue>
									<DValue value="From Parent" type="string" name="valMap"></DValue>
									</Params>
									</Domain>
									<SubProc></SubProc>
									</ProcBase>
									</SubProc>
								</ProcBase>
								<ProcBase Name="maps: do" bLoopChg="0" bExpand="1" bActive="1" bAutoName="1" bSubrtn="0" sComment="">
									<LcnsInfo sLcnsId="" sPwd=""></LcnsInfo>
									<vrblValMaxCycle>
									<DValue value="1." type="double"></DValue>
									</vrblValMaxCycle>
									<Algorithm guid="A8BA5775-CC39-4194-9A6A-A64872EE1F81">
									<Params></Params>
									</Algorithm>
									<Domain guid="AB1B955A-9490-4e44-8E01-F8C22997EC7F">
									<Params>
									<DValue value="" type="string" name="strNamePrefix"></DValue>
									<DValue type="threshold" name="valThrsh"></DValue>
									<DValue type="threshold" name="valThrsh2"></DValue>
									</Params>
									</Domain>
									<SubProc>
									<ProcBase Name="Border-cell, false cell, true cells at  Whole cells: classified image objects to samples" bLoopChg="0" bExpand="1" bActive="1" bAutoName="1" bSubrtn="0" sComment="">
									<LcnsInfo sLcnsId="" sPwd=""></LcnsInfo>
									<vrblValMaxCycle>
									<DValue value="1." type="double"></DValue>
									</vrblValMaxCycle>
									<Algorithm guid="890242ED-831A-4ef9-83C3-363A660552B0">
									<Params></Params>
									</Algorithm>
									<Domain guid="CED621BD-F4D1-4ffa-A2F6-DB2BB1913E8C">
									<Params>
									<DValue type="lvlName" name="valMapLvl">
									<MapLvlProxy strName="Whole cells" bVrbl="0">
									<Assignment MapLvl="1" MapName="main"></Assignment>
									<Scope GUID="00000000-0000-0000-0000-000000000000"></Scope>
									</MapLvlProxy>
									</DValue>
									<DValue type="vector" name="mClssFltr">
									<Values>
									<DValue value="25" type="clssId" indx="0"></DValue>
									<DValue value="19" type="clssId" indx="1"></DValue>
									<DValue value="18" type="clssId" indx="2"></DValue>
									<DValue value="User defined" type="string" indx="3"></DValue>
									</Values>
									</DValue>
									<DValue type="threshold" name="valThrsh"></DValue>
									<DValue type="threshold" name="valThrsh2"></DValue>
									<DValue value="From Parent" type="string" name="valMap"></DValue>
									<DValue value="From Parent" type="string" name="valROI"></DValue>
									<DValue value="0" type="int" name="iNumMaxObj"></DValue>
									<DValue value="4" type="int" name="iVersion"></DValue>
									<DValue value="-1" type="int" name="iOldLvl"></DValue>
									<DValue value="0" type="int" name="iOldDsplLvl"></DValue>
									<DValue value="0" type="int" name="iOldDsplNumLvl"></DValue>
									</Params>
									</Domain>
									<SubProc></SubProc>
									</ProcBase>
									</SubProc>
								</ProcBase>
								<ProcBase Name="maps: do" bLoopChg="0" bExpand="1" bActive="1" bAutoName="1" bSubrtn="0" sComment="">
									<LcnsInfo sLcnsId="" sPwd=""></LcnsInfo>
									<vrblValMaxCycle>
									<DValue value="1." type="double"></DValue>
									</vrblValMaxCycle>
									<Algorithm guid="A8BA5775-CC39-4194-9A6A-A64872EE1F81">
									<Params></Params>
									</Algorithm>
									<Domain guid="AB1B955A-9490-4e44-8E01-F8C22997EC7F">
									<Params>
									<DValue value="" type="string" name="strNamePrefix"></DValue>
									<DValue type="threshold" name="valThrsh"></DValue>
									<DValue type="threshold" name="valThrsh2"></DValue>
									</Params>
									</Domain>
									<SubProc>
									<ProcBase Name="o_list-train5: classifier: train decision tree using Area, Roundness, Brightness, Compactness, Thickness, Shape index, Layer 1 - filtered, GLCM StdDev (quick 8\11) (all dir.), GLDV Contrast (all dir.), Length\Thickness, Radius of largest enclosed ellipse , Volume, Length\Width, Length, Rectangular Fit, Radius of smallest enclosing ellipse, GLCM StdDev (all dir.), Number of pixels, GLCM Contrast (quick 8\11) (all dir.), Density, Elliptic Fit, Rel. Border to Image Border, Asymmetry, Width, Border length, Layer 1 - filtered, GLDV Contrast (quick 8\11) (all dir.)" bLoopChg="0" bExpand="1" bActive="1" bAutoName="1" bSubrtn="0" sComment="">
									<LcnsInfo sLcnsId="" sPwd=""></LcnsInfo>
									<vrblValMaxCycle>
									<DValue value="1." type="double"></DValue>
									</vrblValMaxCycle>
									<Algorithm guid="D560144D-0A60-40b0-B69E-32E67AF10DD1">
									<Params>
									<DValue value="1" type="int" name="UiParameter_opMode"></DValue>
									<DValue value="20" type="procVarId" name="UiParameter_configVar"></DValue>
									<DValue value="0" type="bool" name="Feature_useSamplesOnly"></DValue>
									<DValue value="1" type="bool" name="Feature_useObjFeature"></DValue>
									<DValue type="vector" name="Feature_objFeature">
									<Values>
									<DValue type="propDscrId" indx="0">
									<PropDscrId GUID="03E04ED0-94DD-45ee-801E-14D70E6E2417" InstID="Area"></PropDscrId>
									</DValue>
									<DValue type="propDscrId" indx="1">
									<PropDscrId GUID="10DB8137-DB64-4e20-803F-9356BF3DB4A8" InstID="Roundness"></PropDscrId>
									</DValue>
									<DValue type="propDscrId" indx="2">
									<PropDscrId GUID="16B7A5B4-D807-4ab1-B769-D536B3C26B20" InstID="Brightness"></PropDscrId>
									</DValue>
									<DValue type="propDscrId" indx="3">
									<PropDscrId GUID="1F03F8EB-A21A-4d53-B9DA-391FFE1B804D" InstID="Compactness"></PropDscrId>
									</DValue>
									<DValue type="propDscrId" indx="4">
									<PropDscrId GUID="3E17BD48-B189-4ecf-A153-545EAE313394" InstID="Thickness"></PropDscrId>
									</DValue>
									<DValue type="propDscrId" indx="5">
									<PropDscrId GUID="40CC7324-96B4-409c-B786-B184C1259197" InstID="Shape index"></PropDscrId>
									</DValue>
									<DValue type="propDscrId" indx="6">
									<PropDscrId GUID="4B11667E-1449-440f-8D7B-0A4D90E62B3E" InstID="Standard deviation Layer 1 - filtered"></PropDscrId>
									</DValue>
									<DValue type="propDscrId" indx="7">
									<PropDscrId GUID="508398BB-04D4-45d8-BA60-AE5CBFDE4BEE" InstID="GLCM StdDev (quick 8/11) (all dir.)"></PropDscrId>
									</DValue>
									<DValue type="propDscrId" indx="8">
									<PropDscrId GUID="5B433739-4C9E-4d9c-8809-F32AD94091A9" InstID="GLDV Contrast (all dir.)"></PropDscrId>
									</DValue>
									<DValue type="propDscrId" indx="9">
									<PropDscrId GUID="5C12762A-32FA-4fbf-8E94-B5446C39CCF1" InstID="Length/Thickness"></PropDscrId>
									</DValue>
									<DValue type="propDscrId" indx="10">
									<PropDscrId GUID="63D6F110-40FA-45f2-AA4B-0A59DC171D20" InstID="Radius of largest enclosed ellipse "></PropDscrId>
									</DValue>
									<DValue type="propDscrId" indx="11">
									<PropDscrId GUID="6522C279-48EE-431d-8F22-E65CB0EBDBE5" InstID="Volume"></PropDscrId>
									</DValue>
									<DValue type="propDscrId" indx="12">
									<PropDscrId GUID="7D5D60D1-C310-48dc-9D5D-65BAAA4062F5" InstID="Length/Width"></PropDscrId>
									</DValue>
									<DValue type="propDscrId" indx="13">
									<PropDscrId GUID="91CC47C7-93D6-4829-A54F-44E87267F342" InstID="Length"></PropDscrId>
									</DValue>
									<DValue type="propDscrId" indx="14">
									<PropDscrId GUID="A32B6F10-C374-4111-B01C-23D6233171FD" InstID="Rectangular Fit"></PropDscrId>
									</DValue>
									<DValue type="propDscrId" indx="15">
									<PropDscrId GUID="A78EB7F6-D257-4611-82BD-1CEAAE4184AF" InstID="Radius of smallest enclosing ellipse"></PropDscrId>
									</DValue>
									<DValue type="propDscrId" indx="16">
									<PropDscrId GUID="A8922BC5-0EB5-416b-90C4-AF11449257FB" InstID="GLCM StdDev (all dir.)"></PropDscrId>
									</DValue>
									<DValue type="propDscrId" indx="17">
									<PropDscrId GUID="AF0D7167-ADE8-4240-AAA4-AC2C188E9AF5" InstID="Number of pixels"></PropDscrId>
									</DValue>
									<DValue type="propDscrId" indx="18">
									<PropDscrId GUID="B6298336-D437-4614-A88F-1D17C168CE82" InstID="GLCM Contrast (quick 8/11) (all dir.)"></PropDscrId>
									</DValue>
									<DValue type="propDscrId" indx="19">
									<PropDscrId GUID="C5869A01-F6E1-4e26-84D8-2693EAD94DFD" InstID="Density"></PropDscrId>
									</DValue>
									<DValue type="propDscrId" indx="20">
									<PropDscrId GUID="C7AEA627-B419-468a-BC40-4AE16617D443" InstID="Elliptic Fit"></PropDscrId>
									</DValue>
									<DValue type="propDscrId" indx="21">
									<PropDscrId GUID="CADD9762-3836-4c82-A4E6-6A3A7A781F7F" InstID="Rel. Border to Image Border"></PropDscrId>
									</DValue>
									<DValue type="propDscrId" indx="22">
									<PropDscrId GUID="D9CC01FF-7C3D-4861-9608-38D8EB2D3CCC" InstID="Asymmetry"></PropDscrId>
									</DValue>
									<DValue type="propDscrId" indx="23">
									<PropDscrId GUID="DEA2DCB1-BD89-4972-971A-65C1F58FA3C0" InstID="Width"></PropDscrId>
									</DValue>
									<DValue type="propDscrId" indx="24">
									<PropDscrId GUID="F4CD2EB0-F2FB-47fb-89A3-369FE9B58085" InstID="Border length"></PropDscrId>
									</DValue>
									<DValue type="propDscrId" indx="25">
									<PropDscrId GUID="F63493CB-412A-41f7-8789-57912AC15783" InstID="GLCM Contrast Layer 1 - filtered (all dir.)"></PropDscrId>
									</DValue>
									<DValue type="propDscrId" indx="26">
									<PropDscrId GUID="FC7CEBC2-0DF8-41a9-AF46-E757FF1F5442" InstID="GLDV Contrast (quick 8/11) (all dir.)"></PropDscrId>
									</DValue>
									</Values>
									</DValue>
									<DValue type="array" name="Feature_layer"></DValue>
									<DValue value="0" type="bool" name="Feature_normalize"></DValue>
									<DValue value="3" type="int" name="classifier_classifierType"></DValue>
									<DValue value="1" type="int" name="classifier_kKNN"></DValue>
									<DValue value="1" type="int" name="classifier_svmKernelType"></DValue>
									<DValue value="2." type="double" name="classifier_svmC"></DValue>
									<DValue value="0." type="double" name="classifier_svmGamma"></DValue>
									<DValue value="0." type="double" name="classifier_cartMaxDepth"></DValue>
									<DValue value="0." type="double" name="classifier_cartMinSampleCount"></DValue>
									<DValue value="3." type="double" name="classifier_cartCrossValidationFolds"></DValue>
									<DValue value="3" type="int" name="UiQuery_classifierType"></DValue>
									<DValue value="1" type="int" name="UiQueryTree_opMode"></DValue>
									<DValue value="-1" type="procVarId" name="UiQueryTree_maxDepth"></DValue>
									<DValue value="-1" type="procVarId" name="UiQueryTree_minSampleCount"></DValue>
									<DValue value="-1" type="procVarId" name="UiQueryTree_crossValidationFolds"></DValue>
									<DValue value="0" type="int" name="UiQueryTree_nodeID"></DValue>
									<DValue value="-1" type="procVarId" name="UiQueryTree_isLeafVar"></DValue>
									<DValue value="-2" type="clssId" name="UiQueryTree_leafClassVar"></DValue>
									<DValue value="-1" type="procVarId" name="UiQueryTree_leftNodeIDVar"></DValue>
									<DValue value="-1" type="procVarId" name="UiQueryTree_rightNodeIDVar"></DValue>
									<DValue value="-1" type="procVarId" name="UiQueryTree_splitFeatureIndexVar"></DValue>
									<DValue value="-1" type="procVarId" name="UiQueryTree_thresholdVar"></DValue>
									<DValue value="" type="string" name="UiQueryTree_imagePath"></DValue>
									<DValue value="" type="string" name="UiQueryTree_targetProcPath"></DValue>
									<DValue value="" type="string" name="UiQueryTree_thrsh_prefix"></DValue>
									</Params>
									</Algorithm>
									<Domain guid="{868064DF-BF2D-482b-A642-A0D2659D9931}">
									<Params>
									<DValue type="rlstObjId" obj_type="objlist_vrbl" obj_name="o_list-train5" scope="" name="pObjList"></DValue>
									<DValue type="vector" name="mClssFltr">
									<Values>
									<DValue value="Disabled" type="string" indx="0"></DValue>
									</Values>
									</DValue>
									<DValue type="threshold" name="valThrsh"></DValue>
									<DValue type="threshold" name="valThrsh2"></DValue>
									<DValue value="0" type="int" name="iNumMaxObj"></DValue>
									</Params>
									</Domain>
									<SubProc></SubProc>
									</ProcBase>
									</SubProc>
								</ProcBase>
								<ProcBase Name="maps: do" bLoopChg="0" bExpand="0" bActive="1" bAutoName="1" bSubrtn="0" sComment="">
									<LcnsInfo sLcnsId="" sPwd=""></LcnsInfo>
									<vrblValMaxCycle>
									<DValue value="1." type="double"></DValue>
									</vrblValMaxCycle>
									<Algorithm guid="A8BA5775-CC39-4194-9A6A-A64872EE1F81">
									<Params></Params>
									</Algorithm>
									<Domain guid="AB1B955A-9490-4e44-8E01-F8C22997EC7F">
									<Params>
									<DValue value="" type="string" name="strNamePrefix"></DValue>
									<DValue type="threshold" name="valThrsh"></DValue>
									<DValue type="threshold" name="valThrsh2"></DValue>
									</Params>
									</Domain>
									<SubProc>
									<ProcBase Name="full HSCs at  Whole cells: classifier: apply" bLoopChg="0" bExpand="1" bActive="1" bAutoName="1" bSubrtn="0" sComment="">
									<LcnsInfo sLcnsId="" sPwd=""></LcnsInfo>
									<vrblValMaxCycle>
									<DValue value="1." type="double"></DValue>
									</vrblValMaxCycle>
									<Algorithm guid="D560144D-0A60-40b0-B69E-32E67AF10DD1">
									<Params>
									<DValue value="2" type="int" name="UiParameter_opMode"></DValue>
									<DValue value="36" type="procVarId" name="UiParameter_configVar"></DValue>
									<DValue value="0" type="bool" name="Feature_useSamplesOnly"></DValue>
									<DValue value="1" type="bool" name="Feature_useObjFeature"></DValue>
									<DValue type="vector" name="Feature_objFeature">
									<Values>
									<DValue type="propDscrId" indx="0">
									<PropDscrId GUID="03E04ED0-94DD-45ee-801E-14D70E6E2417" InstID="Area"></PropDscrId>
									</DValue>
									<DValue type="propDscrId" indx="1">
									<PropDscrId GUID="1F03F8EB-A21A-4d53-B9DA-391FFE1B804D" InstID="Compactness"></PropDscrId>
									</DValue>
									<DValue type="propDscrId" indx="2">
									<PropDscrId GUID="6522C279-48EE-431d-8F22-E65CB0EBDBE5" InstID="Volume"></PropDscrId>
									</DValue>
									<DValue type="propDscrId" indx="3">
									<PropDscrId GUID="7D5D60D1-C310-48dc-9D5D-65BAAA4062F5" InstID="Length/Width"></PropDscrId>
									</DValue>
									<DValue type="propDscrId" indx="4">
									<PropDscrId GUID="91CC47C7-93D6-4829-A54F-44E87267F342" InstID="Length"></PropDscrId>
									</DValue>
									<DValue type="propDscrId" indx="5">
									<PropDscrId GUID="C7AEA627-B419-468a-BC40-4AE16617D443" InstID="Elliptic Fit"></PropDscrId>
									</DValue>
									<DValue type="propDscrId" indx="6">
									<PropDscrId GUID="D9CC01FF-7C3D-4861-9608-38D8EB2D3CCC" InstID="Asymmetry"></PropDscrId>
									</DValue>
									<DValue type="propDscrId" indx="7">
									<PropDscrId GUID="DEA2DCB1-BD89-4972-971A-65C1F58FA3C0" InstID="Width"></PropDscrId>
									</DValue>
									</Values>
									</DValue>
									<DValue type="array" name="Feature_layer"></DValue>
									<DValue value="0" type="bool" name="Feature_normalize"></DValue>
									<DValue value="2" type="int" name="classifier_classifierType"></DValue>
									<DValue value="1" type="int" name="classifier_kKNN"></DValue>
									<DValue value="1" type="int" name="classifier_svmKernelType"></DValue>
									<DValue value="2." type="double" name="classifier_svmC"></DValue>
									<DValue value="0." type="double" name="classifier_svmGamma"></DValue>
									<DValue value="0" type="int" name="classifier_cartMaxDepth"></DValue>
									<DValue value="0" type="int" name="classifier_cartMinSampleCount"></DValue>
									<DValue value="3" type="int" name="classifier_cartCrossValidationFolds"></DValue>
									<DValue value="3" type="int" name="UiQuery_classifierType"></DValue>
									<DValue value="3" type="int" name="UiQueryTree_opMode"></DValue>
									<DValue value="-1" type="procVarId" name="UiQueryTree_maxDepth"></DValue>
									<DValue value="-1" type="procVarId" name="UiQueryTree_minSampleCount"></DValue>
									<DValue value="-1" type="procVarId" name="UiQueryTree_crossValidationFolds"></DValue>
									<DValue value="0" type="int" name="UiQueryTree_nodeID"></DValue>
									<DValue value="-1" type="procVarId" name="UiQueryTree_isLeafVar"></DValue>
									<DValue value="-2" type="clssId" name="UiQueryTree_leafClassVar"></DValue>
									<DValue value="-1" type="procVarId" name="UiQueryTree_leftNodeIDVar"></DValue>
									<DValue value="-1" type="procVarId" name="UiQueryTree_rightNodeIDVar"></DValue>
									<DValue value="-1" type="procVarId" name="UiQueryTree_splitFeatureIndexVar"></DValue>
									<DValue value="-1" type="procVarId" name="UiQueryTree_thresholdVar"></DValue>
									<DValue value="C:\Users\User\Desktop\plot6.bmp" type="string" name="UiQueryTree_imagePath"></DValue>
									<DValue value="" type="string" name="UiQueryTree_targetProcPath"></DValue>
									<DValue value="" type="string" name="UiQueryTree_thrsh_prefix"></DValue>
									</Params>
									</Algorithm>
									<Domain guid="CED621BD-F4D1-4ffa-A2F6-DB2BB1913E8C">
									<Params>
									<DValue type="lvlName" name="valMapLvl">
									<MapLvlProxy strName="Whole cells" bVrbl="0">
									<Assignment MapLvl="1" MapName="main"></Assignment>
									<Scope GUID="00000000-0000-0000-0000-000000000000"></Scope>
									</MapLvlProxy>
									</DValue>
									<DValue type="vector" name="mClssFltr">
									<Values>
									<DValue value="7" type="clssId" indx="0"></DValue>
									<DValue value="User defined" type="string" indx="1"></DValue>
									</Values>
									</DValue>
									<DValue type="threshold" name="valThrsh"></DValue>
									<DValue type="threshold" name="valThrsh2"></DValue>
									<DValue value="From Parent" type="string" name="valMap"></DValue>
									<DValue value="From Parent" type="string" name="valROI"></DValue>
									<DValue value="0" type="int" name="iNumMaxObj"></DValue>
									<DValue value="4" type="int" name="iVersion"></DValue>
									<DValue value="-1" type="int" name="iOldLvl"></DValue>
									<DValue value="0" type="int" name="iOldDsplLvl"></DValue>
									<DValue value="0" type="int" name="iOldDsplNumLvl"></DValue>
									</Params>
									</Domain>
									<SubProc></SubProc>
									</ProcBase>
									</SubProc>
								</ProcBase>
							</SubProc>
						</ProcBase>
						<ProcBase Name="maps: do" bLoopChg="0" bExpand="1" bActive="0" bAutoName="1" bBrkpnt="1" bSubrtn="0" sComment="">
							<LcnsInfo sLcnsId="" sPwd=""></LcnsInfo>
							<vrblValMaxCycle>
								<DValue value="1." type="double"></DValue>
							</vrblValMaxCycle>
							<Algorithm guid="A8BA5775-CC39-4194-9A6A-A64872EE1F81">
								<Params></Params>
							</Algorithm>
							<Domain guid="AB1B955A-9490-4e44-8E01-F8C22997EC7F">
								<Params>
									<DValue value="" type="string" name="strNamePrefix"></DValue>
									<DValue type="threshold" name="valThrsh"></DValue>
									<DValue type="threshold" name="valThrsh2"></DValue>
								</Params>
							</Domain>
							<SubProc>
								<ProcBase Name="Border-cell, false cell, true cells at  Whole cells: full HSCs" bLoopChg="0" bExpand="1" bActive="1" bAutoName="1" bSubrtn="0" sComment="">
									<LcnsInfo sLcnsId="" sPwd=""></LcnsInfo>
									<vrblValMaxCycle>
									<DValue value="1." type="double"></DValue>
									</vrblValMaxCycle>
									<Algorithm guid="3AC44F21-C6B2-4804-9929-BB18BE6F2051">
									<Params>
									<DValue value="7" type="clssId" name="valClass"></DValue>
									</Params>
									</Algorithm>
									<Domain guid="CED621BD-F4D1-4ffa-A2F6-DB2BB1913E8C">
									<Params>
									<DValue type="lvlName" name="valMapLvl">
									<MapLvlProxy strName="Whole cells" bVrbl="0">
									<Assignment MapLvl="1" MapName="main"></Assignment>
									<Scope GUID="00000000-0000-0000-0000-000000000000"></Scope>
									</MapLvlProxy>
									</DValue>
									<DValue type="vector" name="mClssFltr">
									<Values>
									<DValue value="25" type="clssId" indx="0"></DValue>
									<DValue value="19" type="clssId" indx="1"></DValue>
									<DValue value="18" type="clssId" indx="2"></DValue>
									<DValue value="User defined" type="string" indx="3"></DValue>
									</Values>
									</DValue>
									<DValue type="threshold" name="valThrsh"></DValue>
									<DValue type="threshold" name="valThrsh2"></DValue>
									<DValue value="From Parent" type="string" name="valMap"></DValue>
									<DValue value="From Parent" type="string" name="valROI"></DValue>
									<DValue value="0" type="int" name="iNumMaxObj"></DValue>
									<DValue value="4" type="int" name="iVersion"></DValue>
									<DValue value="-1" type="int" name="iOldLvl"></DValue>
									<DValue value="0" type="int" name="iOldDsplLvl"></DValue>
									<DValue value="0" type="int" name="iOldDsplNumLvl"></DValue>
									</Params>
									</Domain>
									<SubProc></SubProc>
								</ProcBase>
							</SubProc>
						</ProcBase>
					</SubProc>
				</ProcBase>
			</SubProc>
		</ProcBase>
	</ProcessList>
	<ExportedItems>
		<item name="ObjectReportStats" type="Table" driver="CSV" ext="csv" options="merge" path="{:Workspc.OutputRoot}\results\{:Item.Name}\{:Project.Name}.v{:Project.Ver}.{:Ext}"></item>
	</ExportedItems>
	<LcnsIds></LcnsIds>
</eCog.Proc>
